# Supplementary material for: (4-Carb­oxy-2-sulfonato­benzoato-κ2 O 1,O 2)bis­(1,10-phenanthroline-κ2 N,N′)manganese(II)
Source: Acta Crystallogr Sect E Struct Rep Online. 2010 Jun 26;66(Pt 7):m849–50. doi: 10.1107/S1600536810023743 (PMC3006856; doi:10.1107/S1600536810023743)
Supplement: Supplementary file 2 [file e-66-0m849-Isup2.hkl]

# 
# h,k,l, Fc-squared, Fo-squared, sigma(Fo-squared) and status flag 
# 
data_I
_shelx_title ' 61125am in P-1' 
_shelx_refln_list_code          4 
_shelx_F_calc_maximum      214.67 
_exptl_crystal_F_000       674.00 
_reflns_d_resolution_high  0.8347 
 
loop_ 
 _symmetry_equiv_pos_as_xyz 
 'x, y, z' 
 '-x, -y, -z' 
 
_cell_length_a     9.4902 
_cell_length_b     9.6884 
_cell_length_c    16.8422 
_cell_angle_alpha  73.294 
_cell_angle_beta   89.016 
_cell_angle_gamma  70.159 
 
_shelx_F_squared_multiplier     1.000 
 
loop_ 
 _refln_index_h 
 _refln_index_k 
 _refln_index_l 
 _refln_F_squared_calc 
 _refln_F_squared_meas 
 _refln_F_squared_sigma 
 _refln_observed_status 
   1   0   0      971.77     1016.44      9.01 o 
   2   0   0        1.95        0.63      0.70 o 
   3   0   0      109.31       79.53      2.39 o 
   4   0   0       38.49       42.07      1.74 o 
   5   0   0      688.67      675.59      7.86 o 
   6   0   0      594.27      654.32      8.45 o 
   7   0   0      197.85      168.73      4.62 o 
   8   0   0       89.93       79.48      3.61 o 
   9   0   0       40.86       38.12      2.89 o 
  10   0   0       51.43       45.87      4.88 o 
 -10   1   0       76.32       78.84      6.16 o 
  -9   1   0       10.16        8.14      2.04 o 
  -8   1   0      628.81      632.80     10.27 o 
  -7   1   0      241.66      224.24      5.57 o 
  -6   1   0      492.76      487.23      8.26 o 
  -5   1   0     1032.67     1007.55     14.55 o 
  -4   1   0      177.94      214.21      5.95 o 
  -3   1   0      378.93      401.77      7.14 o 
  -2   1   0     1482.19     1430.53     13.61 o 
  -1   1   0      116.59      134.69      2.99 o 
   0   1   0     4853.46     3825.87    134.56 o 
   1   1   0     4638.26     4293.26     22.07 o 
   2   1   0      383.81      462.95      8.63 o 
   3   1   0     3573.99     3899.50     21.13 o 
   4   1   0     4164.41     4571.64     25.62 o 
   5   1   0      786.65      826.92      8.58 o 
   6   1   0       34.49       34.16      2.06 o 
   7   1   0     1680.32     1792.06     39.48 o 
   8   1   0      538.58      532.85     13.83 o 
   9   1   0        2.31        2.88      1.59 o 
  10   1   0       25.37       26.03      3.93 o 
  -9   2   0       45.49       45.82      3.48 o 
  -8   2   0      872.66      877.49     25.00 o 
  -7   2   0       30.06       29.18      2.55 o 
  -6   2   0      621.16      627.00     13.01 o 
  -5   2   0      114.90      127.26      5.70 o 
  -4   2   0      292.63      249.13      6.80 o 
  -3   2   0     1033.19     1112.72     13.96 o 
  -2   2   0        1.26        2.20      1.24 o 
  -1   2   0    19422.69    15992.39     93.33 o 
   0   2   0     1298.14     1098.19     39.67 o 
   1   2   0     3119.08     2925.96    108.74 o 
   2   2   0      488.64      522.50     10.26 o 
   3   2   0        9.42       11.77      1.55 o 
   4   2   0     6903.30     7462.45     39.55 o 
   5   2   0      162.46      183.17      3.95 o 
   6   2   0      947.03     1043.91     29.41 o 
   7   2   0     1574.52     1722.00     33.36 o 
   8   2   0       50.30       46.03      2.86 o 
   9   2   0       17.44       17.85      3.30 o 
  10   2   0      306.39      297.39     11.10 o 
  11   2   0        5.81        9.72      2.89 o 
  -9   3   0      375.16      389.58      9.47 o 
  -8   3   0        2.78        0.24      1.92 o 
  -7   3   0       20.86       22.63      3.54 o 
  -6   3   0      503.76      540.14     13.10 o 
  -5   3   0       32.71       37.23      3.44 o 
  -4   3   0     1449.15     1649.28     20.96 o 
  -3   3   0      462.65      455.59      9.23 o 
  -2   3   0       44.12       40.47      2.81 o 
  -1   3   0     8172.12     7966.93     52.38 o 
   0   3   0     3628.48     3351.57     31.10 o 
   1   3   0       41.45       32.07      1.59 o 
   2   3   0      981.47      935.98      8.33 o 
   3   3   0        0.52        7.76      3.02 o 
   4   3   0      328.62      424.36      5.74 o 
   5   3   0      431.97      503.10      6.77 o 
   6   3   0        5.03        7.12      1.17 o 
   7   3   0      416.50      430.67     15.14 o 
   8   3   0      141.05      158.56      4.83 o 
   9   3   0        2.57        9.31      2.83 o 
  10   3   0      266.09      256.70     10.41 o 
  11   3   0      101.14       99.57      6.91 o 
  -8   4   0        0.25       -1.15      2.24 o 
  -7   4   0      135.51      134.37      7.47 o 
  -6   4   0      381.61      383.81     11.43 o 
  -5   4   0      684.47      710.05     15.26 o 
  -4   4   0       15.14       15.66      2.61 o 
  -3   4   0      280.28      264.63      7.86 o 
  -2   4   0      397.11      408.88      9.31 o 
  -1   4   0        6.48        3.33      2.00 o 
   0   4   0     1088.95     1010.10     15.10 o 
   1   4   0        3.63        7.32      1.36 o 
   2   4   0      424.51      327.62      5.44 o 
   3   4   0       61.97       56.18      2.29 o 
   4   4   0      326.26      298.86      5.27 o 
   5   4   0      703.84      704.00      9.30 o 
   6   4   0      287.68      269.68      5.54 o 
   7   4   0        6.09        7.00      1.48 o 
   8   4   0      125.98      142.65      4.69 o 
   9   4   0      127.10      125.96      7.03 o 
  10   4   0      126.25      119.62      7.18 o 
  11   4   0       83.32       63.17      5.78 o 
  -7   5   0      128.25      149.69      8.45 o 
  -6   5   0       16.34       17.92      3.47 o 
  -5   5   0       73.44       83.19      5.53 o 
  -4   5   0       80.45       74.68      5.03 o 
  -3   5   0       41.44       33.46      3.32 o 
  -2   5   0     1176.55     1232.32     18.21 o 
  -1   5   0     2640.24     2824.37     28.66 o 
   0   5   0      167.86      170.19      6.10 o 
   1   5   0     4581.51     4782.86     59.99 o 
   2   5   0      243.75      216.53      5.01 o 
   3   5   0     2091.34     1967.83     32.96 o 
   4   5   0      496.68      482.95      7.34 o 
   5   5   0      374.76      387.30      6.78 o 
   6   5   0      401.88      415.29     10.85 o 
   7   5   0      218.85      211.70     13.53 o 
   8   5   0       50.42       48.18      4.67 o 
   9   5   0      155.63      174.53      8.72 o 
  10   5   0        2.10        2.93      2.64 o 
  11   5   0       24.01       26.45      4.39 o 
  -6   6   0      214.88      242.89     10.85 o 
  -5   6   0        6.24        6.12      2.60 o 
  -4   6   0       45.96       54.03      4.84 o 
  -3   6   0      254.13      238.92      8.80 o 
  -2   6   0      776.24      777.88     15.23 o 
  -1   6   0      197.37      187.33      6.95 o 
   0   6   0      333.40      303.34      8.63 o 
   1   6   0     1442.37     1376.72     28.44 o 
   2   6   0       32.84       28.23      2.18 o 
   3   6   0       14.93       13.56      5.55 o 
   4   6   0      519.72      461.41      7.81 o 
   5   6   0       84.24       84.43      3.52 o 
   6   6   0      176.15      172.85      5.11 o 
   7   6   0      191.56      199.98      5.66 o 
   8   6   0      103.26       89.29      6.32 o 
   9   6   0      207.64      200.38      9.40 o 
  10   6   0        1.61       -0.16      2.15 o 
  11   6   0       17.01       17.03      3.83 o 
  -5   7   0        1.63        2.12      2.35 o 
  -4   7   0       63.60       59.97      5.22 o 
  -3   7   0       67.75       73.77      5.40 o 
  -2   7   0      337.38      344.44     10.81 o 
  -1   7   0        3.45        9.05      2.80 o 
   0   7   0      293.14      243.18      8.02 o 
   1   7   0       54.90       48.67      4.40 o 
   2   7   0      180.49      146.40     11.94 o 
   3   7   0       45.79       39.53      2.67 o 
   4   7   0        4.35        3.11      1.38 o 
   5   7   0     1025.49      986.05     12.62 o 
   6   7   0      977.68     1006.15     24.99 o 
   7   7   0      173.41      190.50      9.39 o 
   8   7   0      203.65      206.20      9.61 o 
   9   7   0       50.00       51.05      5.53 o 
  10   7   0       44.37       49.94      5.55 o 
  -4   8   0        1.94        2.00      2.31 o 
  -3   8   0       62.38       66.85      5.46 o 
  -2   8   0       74.27       65.40      5.12 o 
  -1   8   0       47.50       36.71      3.82 o 
   0   8   0      679.15      622.25     14.24 o 
   1   8   0        3.62        3.01      1.97 o 
   2   8   0       63.94       67.50      3.80 o 
   3   8   0       20.88       17.72      2.24 o 
   4   8   0        1.63        3.48      1.51 o 
   5   8   0       30.98       25.77      3.74 o 
   6   8   0        0.21        0.38      1.55 o 
   7   8   0      255.76      255.39     10.74 o 
   8   8   0      477.10      474.71     15.18 o 
   9   8   0       22.93       20.27      3.96 o 
  10   8   0      172.29      174.70     10.19 o 
  -3   9   0       47.11       47.91      5.25 o 
  -2   9   0      108.66       94.95      6.41 o 
  -1   9   0       46.40       44.97      4.47 o 
   0   9   0      133.28      123.44      6.58 o 
   1   9   0        6.62        8.80      2.58 o 
   2   9   0       13.40       15.96      3.26 o 
   3   9   0      121.39      110.76      4.98 o 
   4   9   0      221.08      215.72      6.72 o 
   5   9   0       76.76       76.95      4.17 o 
   6   9   0       10.37        9.08      2.13 o 
   7   9   0       23.92       18.14      3.64 o 
   8   9   0      152.40      165.61      9.50 o 
   9   9   0       78.61       83.67      7.35 o 
  -1  10   0       41.38       44.93      4.78 o 
   0  10   0        0.35        0.38      1.99 o 
   1  10   0       13.39       10.90      2.73 o 
   2  10   0        6.24        5.62      2.33 o 
   3  10   0        1.00        0.08      1.65 o 
   4  10   0      287.41      255.84     16.00 o 
   5  10   0       95.71       80.75      4.52 o 
   6  10   0      139.40      141.65      8.89 o 
   7  10   0      110.59      108.32      8.02 o 
   8  10   0        1.36        3.69      3.31 o 
   3  11   0       61.34       50.91      4.65 o 
   4  11   0      207.35      190.09      7.17 o 
   5  11   0        4.72        3.17      1.91 o 
  -7 -10   1       22.58       22.03      4.31 o 
  -6 -10   1       34.25       31.66      4.63 o 
  -5 -10   1       73.14       73.77      5.09 o 
  -4 -10   1       82.70       80.40      4.56 o 
  -3 -10   1       26.19       29.04      4.59 o 
  -2 -10   1        8.90        6.31      2.25 o 
  -1 -10   1        7.16        8.78      2.56 o 
   0 -10   1       88.13       80.72      5.83 o 
  -9  -9   1       55.00       75.91      7.20 o 
  -8  -9   1      439.61      523.96     17.44 o 
  -7  -9   1      122.51      129.78      8.33 o 
  -6  -9   1       76.08       82.92      6.84 o 
  -5  -9   1      364.65      353.72      8.65 o 
  -4  -9   1      133.64      125.78     11.43 o 
  -3  -9   1       84.24       73.40      5.80 o 
  -2  -9   1       32.39       31.51      3.94 o 
  -1  -9   1      241.76      207.68      8.24 o 
   0  -9   1      133.39      135.16      7.10 o 
   1  -9   1        1.48        0.26      1.89 o 
   2  -9   1      281.15      213.11      9.36 o 
 -10  -8   1        5.80        7.93      3.57 o 
  -9  -8   1      217.75      242.65     11.83 o 
  -8  -8   1        7.79        8.27      3.04 o 
  -7  -8   1       38.09       45.45      4.94 o 
  -6  -8   1       35.45       37.36      2.96 o 
  -5  -8   1        4.85        9.24      1.94 o 
  -4  -8   1      537.06      504.03     15.94 o 
  -3  -8   1      163.05      144.10      5.29 o 
  -2  -8   1        7.44        5.74      1.80 o 
  -1  -8   1      541.30      489.96     12.67 o 
   0  -8   1        6.19        7.62      2.21 o 
   1  -8   1      386.31      359.46     11.15 o 
   2  -8   1      354.64      349.68     11.56 o 
   3  -8   1       10.15       16.61      3.40 o 
   4  -8   1       22.62       29.61      4.04 o 
 -10  -7   1       42.16       43.85      5.47 o 
  -9  -7   1      508.99      559.98     17.02 o 
  -8  -7   1       64.89       67.85      5.85 o 
  -7  -7   1      128.70      136.51      7.93 o 
  -6  -7   1       23.55       24.40      2.38 o 
  -5  -7   1     1035.18     1061.45     13.28 o 
  -4  -7   1      197.41      177.62      8.26 o 
  -3  -7   1       67.49       65.56      4.64 o 
  -2  -7   1      311.14      287.48      8.14 o 
  -1  -7   1      681.01      571.48     13.63 o 
   0  -7   1        0.34        1.26      1.65 o 
   1  -7   1     2414.58     2296.56     28.13 o 
   2  -7   1      957.89      945.97     18.24 o 
   3  -7   1      156.51      153.97      7.62 o 
   4  -7   1       48.42       50.69      4.89 o 
   5  -7   1       20.94       26.28      3.86 o 
 -11  -6   1        6.51        5.45      3.15 o 
 -10  -6   1      194.95      218.95     10.73 o 
  -9  -6   1      292.83      298.44     11.71 o 
  -8  -6   1       24.09       23.63      3.97 o 
  -7  -6   1        6.30        5.06      2.74 o 
  -6  -6   1     1456.10     1467.19     21.73 o 
  -5  -6   1     1016.27      959.75     11.56 o 
  -4  -6   1        0.40        1.55      1.22 o 
  -3  -6   1      185.56      186.34      6.97 o 
  -2  -6   1      141.03      105.59      3.89 o 
  -1  -6   1        0.97        1.07      1.19 o 
   0  -6   1      221.23      202.83      7.04 o 
   1  -6   1       29.79       29.16      3.41 o 
   2  -6   1      196.45      189.50      7.53 o 
   3  -6   1     1881.37     1959.61     26.47 o 
   4  -6   1      117.74      108.39      6.39 o 
   5  -6   1       65.08       71.04      5.53 o 
   6  -6   1      237.51      269.24     11.40 o 
 -11  -5   1        3.36        1.56      2.52 o 
 -10  -5   1      351.68      364.95     13.41 o 
  -9  -5   1      222.91      193.51      9.29 o 
  -8  -5   1       79.85       72.20      5.57 o 
  -7  -5   1       50.48       55.26      2.91 o 
  -6  -5   1      106.09      108.99      3.82 o 
  -5  -5   1      417.93      390.76      6.80 o 
  -4  -5   1      258.82      248.50      9.80 o 
  -3  -5   1      414.73      434.94      7.45 o 
  -2  -5   1     2559.01     2742.91     71.38 o 
  -1  -5   1      196.06      212.67     10.46 o 
   1  -5   1     3260.78     3584.16     33.67 o 
   2  -5   1       59.04       52.34      3.91 o 
   3  -5   1       28.71       25.42      3.03 o 
   4  -5   1      191.16      184.98      7.65 o 
   5  -5   1       97.51       87.22      5.64 o 
   6  -5   1      319.67      324.75     11.49 o 
   7  -5   1        0.20        4.92      3.08 o 
 -11  -4   1       74.27       67.61      6.05 o 
 -10  -4   1      105.73      113.28      7.22 o 
  -9  -4   1      189.55      166.16      8.27 o 
  -8  -4   1      116.76      112.80      6.52 o 
  -7  -4   1     1264.97     1316.65     20.80 o 
  -6  -4   1      494.97      537.00      7.85 o 
  -5  -4   1        4.56        5.94      1.16 o 
  -4  -4   1     1398.20     1404.70     48.11 o 
  -3  -4   1      430.34      394.99      9.98 o 
  -2  -4   1     3392.13     3476.86     75.34 o 
  -1  -4   1      164.25      174.02      7.64 o 
   0  -4   1       13.74        5.68      1.67 o 
   1  -4   1     9655.08     9598.72     63.85 o 
   2  -4   1     1463.05     1549.05     19.09 o 
   3  -4   1      405.46      401.12      9.77 o 
   4  -4   1      334.68      326.14      9.32 o 
   5  -4   1       24.01       17.71      2.81 o 
   6  -4   1      484.55      507.42     13.35 o 
   7  -4   1       11.56        6.23      2.85 o 
   8  -4   1       32.53       35.85      3.49 o 
 -11  -3   1        0.79        5.95      2.94 o 
 -10  -3   1      298.38      283.60     10.85 o 
  -9  -3   1      161.79      155.59      7.81 o 
  -8  -3   1      286.66      271.77      9.38 o 
  -7  -3   1      172.07      166.72      4.39 o 
  -6  -3   1      910.50      979.58     10.37 o 
  -5  -3   1     1088.80     1179.12     10.74 o 
  -4  -3   1     1929.32     2095.44     14.53 o 
  -3  -3   1      472.68      393.35      8.54 o 
  -2  -3   1      553.36      542.18     28.41 o 
  -1  -3   1      940.79      992.31      9.20 o 
   0  -3   1    10837.19     9733.49     62.96 o 
   1  -3   1     1300.94     1437.50     15.97 o 
   2  -3   1     1570.43     1660.99     18.44 o 
   3  -3   1       19.65       29.08      2.65 o 
   4  -3   1      115.60      120.31      5.36 o 
   5  -3   1      755.29      815.06     15.35 o 
   6  -3   1      611.41      598.26     13.64 o 
   7  -3   1      149.62      149.87      7.38 o 
   8  -3   1      292.27      311.09      8.09 o 
   9  -3   1       18.23       18.23      3.38 o 
 -11  -2   1       67.62       65.73      5.89 o 
 -10  -2   1       20.03       21.65      3.57 o 
  -9  -2   1        1.58        1.81      2.22 o 
  -8  -2   1      286.47      285.80      6.92 o 
  -7  -2   1      223.47      230.14      5.25 o 
  -6  -2   1      139.44      159.21     10.79 o 
  -5  -2   1     1379.77     1424.96     24.20 o 
  -4  -2   1     3230.00     3548.84    115.23 o 
  -3  -2   1     1449.37     1464.46     10.18 o 
  -2  -2   1      259.01      267.51      7.72 o 
  -1  -2   1     1108.28     1138.07     24.15 o 
   0  -2   1    46082.26    26247.75    151.41 o 
   1  -2   1     9786.49    10275.33     63.63 o 
   2  -2   1      393.25      349.31      6.82 o 
   3  -2   1      260.35      238.10      6.05 o 
   4  -2   1        5.28       11.18      1.95 o 
   5  -2   1     3153.44     3069.89     29.66 o 
   6  -2   1       15.80       13.06      2.48 o 
   7  -2   1       11.69       10.78      1.90 o 
   8  -2   1       32.92       31.25      2.80 o 
   9  -2   1        0.75       -0.49      1.69 o 
 -10  -1   1        1.14        1.09      2.33 o 
  -9  -1   1       73.59       61.35      5.09 o 
  -8  -1   1      715.22      737.68     10.33 o 
  -7  -1   1      400.40      394.29     19.64 o 
  -6  -1   1      102.71       89.55      3.04 o 
  -5  -1   1     3256.68     3717.00     21.56 o 
  -4  -1   1      372.29      349.50      6.68 o 
  -3  -1   1      303.23      320.12     17.99 o 
  -2  -1   1      157.76      168.82      5.79 o 
  -1  -1   1     1421.01     1568.00     55.74 o 
   0  -1   1      878.54      944.84      9.42 o 
   1  -1   1    10559.05     9121.11     56.53 o 
   2  -1   1     1434.96     1375.67     12.92 o 
   3  -1   1       49.43       67.43      3.04 o 
   4  -1   1     3546.40     3753.82     30.53 o 
   5  -1   1      401.79      356.00      5.95 o 
   6  -1   1      110.61      103.50      3.59 o 
   7  -1   1      254.64      232.56      5.73 o 
   8  -1   1      650.54      634.86     10.43 o 
   9  -1   1       30.68       37.70      3.08 o 
  10  -1   1       16.23       16.94      2.56 o 
 -10   0   1        3.52        2.29      2.50 o 
  -9   0   1      635.28      600.63     15.05 o 
  -8   0   1     1523.08     1590.59     26.82 o 
  -7   0   1       24.76       25.41      2.70 o 
  -6   0   1      444.06      458.03     11.42 o 
  -5   0   1      106.23      133.44      3.39 o 
  -4   0   1     1158.42     1138.82     20.79 o 
  -3   0   1     2836.15     2667.53     83.70 o 
  -2   0   1     1410.35     1418.58     13.02 o 
   1   0   1     4588.04     4153.61     28.64 o 
   2   0   1      195.20      184.33      2.54 o 
   3   0   1       56.26       51.63      1.68 o 
   4   0   1     1771.63     1698.62     12.08 o 
   5   0   1       58.03       77.97      2.68 o 
   6   0   1      234.15      258.13      6.12 o 
   7   0   1      133.86      121.24      4.00 o 
   8   0   1       33.59       31.78      2.50 o 
   9   0   1      230.45      232.98      8.68 o 
  10   0   1        2.07        3.04      2.74 o 
 -10   1   1      103.08       93.65      6.72 o 
  -9   1   1      481.86      452.72     13.17 o 
  -8   1   1      259.31      262.02      6.49 o 
  -7   1   1       25.44       26.04      2.36 o 
  -6   1   1      283.01      301.21      7.44 o 
  -5   1   1      913.69      927.49     14.35 o 
  -4   1   1       20.80       10.47      1.75 o 
  -3   1   1      359.48      332.33      6.55 o 
  -2   1   1      129.76      125.93      3.49 o 
  -1   1   1     9356.43     8284.09     51.74 o 
   0   1   1     1930.79     1971.53     15.77 o 
   1   1   1       19.42       32.94      1.28 o 
   2   1   1     8793.64     9252.47     41.26 o 
   3   1   1     1110.52     1224.22     11.74 o 
   4   1   1      563.44      532.72      6.07 o 
   5   1   1      930.11      968.19      9.38 o 
   6   1   1        0.59        4.04      1.08 o 
   7   1   1      170.98      158.81      4.48 o 
   8   1   1       36.21       36.87      2.66 o 
   9   1   1      235.48      240.90      6.36 o 
  10   1   1       12.55       16.29      3.36 o 
  -9   2   1      164.97      173.79      7.32 o 
  -8   2   1      159.72      156.60      5.38 o 
  -7   2   1       32.24       29.13      2.38 o 
  -6   2   1      433.74      419.35     10.72 o 
  -5   2   1     3422.51     3630.56     33.86 o 
  -4   2   1      667.36      688.73     11.49 o 
  -3   2   1       55.27       50.31      2.92 o 
  -2   2   1      730.61      615.82      9.13 o 
  -1   2   1      661.00      741.41      9.09 o 
   0   2   1     1441.09     1391.14     35.26 o 
   1   2   1      554.26      655.07     12.73 o 
   2   2   1     1463.90     1489.12     33.62 o 
   3   2   1       37.61       35.19      1.43 o 
   4   2   1     3129.40     3438.96     87.38 o 
   5   2   1      806.30      871.54     15.60 o 
   6   2   1     1011.26     1078.95     11.03 o 
   7   2   1      650.60      700.53      9.44 o 
   8   2   1      305.46      307.21     12.22 o 
   9   2   1       53.35       47.79      3.14 o 
  10   2   1        1.83        4.28      2.32 o 
  -9   3   1       20.87       17.16      2.77 o 
  -8   3   1       62.89       61.17      5.52 o 
  -7   3   1        9.76        8.29      2.79 o 
  -6   3   1      515.90      520.60     12.74 o 
  -5   3   1      572.58      527.23     11.70 o 
  -4   3   1      379.73      454.14     10.38 o 
  -3   3   1     1394.98     1525.70     18.31 o 
  -2   3   1     1254.10     1327.98     15.63 o 
  -1   3   1     2994.40     3256.91     26.65 o 
   0   3   1     2560.94     2709.96     28.86 o 
   1   3   1     1659.17     1459.40     47.13 o 
   2   3   1      205.08      186.66      6.86 o 
   3   3   1     1540.36     1328.48     33.76 o 
   4   3   1      196.85      174.44      3.63 o 
   5   3   1      310.57      309.85     11.95 o 
   6   3   1      447.63      444.47      6.85 o 
   7   3   1      222.53      191.06      4.71 o 
   8   3   1      673.53      713.27     23.87 o 
   9   3   1      276.87      277.43      6.73 o 
  10   3   1       20.92       19.51      3.63 o 
  -8   4   1       66.51       64.64      5.68 o 
  -7   4   1       79.24       87.04      6.33 o 
  -6   4   1      693.98      743.17     16.37 o 
  -5   4   1       13.17       10.34      2.50 o 
  -4   4   1       52.18       42.87      3.52 o 
  -3   4   1       12.81       18.43      2.64 o 
  -2   4   1      280.93      257.46      7.28 o 
  -1   4   1     2262.59     2364.29     23.34 o 
   0   4   1      105.04      121.13      3.33 o 
   1   4   1      226.12      185.53      5.68 o 
   2   4   1     1487.43     1361.15     11.68 o 
   3   4   1      141.61      119.76      3.23 o 
   4   4   1     2035.95     2183.29     39.51 o 
   5   4   1        4.29        2.99      1.02 o 
   6   4   1      558.79      547.68     12.57 o 
   7   4   1      122.07      136.65      7.25 o 
   8   4   1      884.02      940.94     22.27 o 
   9   4   1      518.53      478.30     13.13 o 
  10   4   1       58.40       56.91      5.17 o 
  -7   5   1       38.89       43.11      4.91 o 
  -6   5   1      195.64      208.42      9.14 o 
  -5   5   1      208.20      198.32      8.57 o 
  -4   5   1        7.44        9.43      2.52 o 
  -3   5   1      210.29      201.27      7.39 o 
  -2   5   1        1.91        5.39      2.01 o 
  -1   5   1       60.18       69.13      4.17 o 
   0   5   1        5.41        1.89      1.16 o 
   1   5   1       47.63       40.15      2.40 o 
   2   5   1     5265.31     5424.19     31.06 o 
   3   5   1       40.39       34.52      2.06 o 
   4   5   1       23.59       23.33      1.84 o 
   5   5   1      132.92      109.77      3.71 o 
   6   5   1        0.53        0.43      1.01 o 
   7   5   1      845.41      858.21     42.64 o 
   8   5   1       33.20       38.17      2.78 o 
   9   5   1       19.01       20.41      3.70 o 
  10   5   1      136.81      144.88      8.11 o 
  -6   6   1       10.18       17.36      3.57 o 
  -5   6   1       32.97       33.68      4.13 o 
  -4   6   1       61.49       53.65      4.65 o 
  -3   6   1        3.23        2.95      2.12 o 
  -2   6   1      756.97      724.60     14.36 o 
  -1   6   1       14.18       18.95      2.64 o 
   0   6   1      430.88      400.44      7.18 o 
   1   6   1        5.42       12.05      1.62 o 
   2   6   1     1059.02     1027.28     12.12 o 
   3   6   1      630.81      666.86      9.51 o 
   4   6   1       33.10       38.07      2.86 o 
   5   6   1      907.21      886.90     23.03 o 
   6   6   1      129.21      123.22      4.30 o 
   7   6   1      390.51      385.92      7.88 o 
   8   6   1      636.08      667.90     10.86 o 
   9   6   1      416.12      341.41     11.86 o 
  10   6   1      206.78      209.20     10.18 o 
  -5   7   1       21.04       21.15      3.78 o 
  -4   7   1      375.07      373.06     12.21 o 
  -3   7   1      507.76      543.29     14.44 o 
  -2   7   1       73.83       67.97      4.99 o 
  -1   7   1       13.76       13.37      2.61 o 
   0   7   1      113.25       95.42      5.19 o 
   1   7   1      201.19      195.41      5.44 o 
   2   7   1      861.27      713.53     11.67 o 
   3   7   1       24.15       23.91      2.20 o 
   4   7   1      486.78      440.53      8.33 o 
   5   7   1      328.87      291.41      6.81 o 
   6   7   1      117.58      104.44     10.02 o 
   7   7   1      325.85      335.39      7.78 o 
   8   7   1      693.39      690.48     17.31 o 
   9   7   1       89.05      109.95      7.42 o 
  10   7   1       12.85       13.28      3.66 o 
  -4   8   1      120.53      129.92      7.75 o 
  -3   8   1       10.92        9.76      2.96 o 
  -2   8   1      131.70      138.10      7.17 o 
  -1   8   1      698.05      683.01     15.29 o 
   0   8   1        8.82        9.85      2.98 o 
   1   8   1      229.92      206.61     11.25 o 
   2   8   1       20.45       22.53      5.78 o 
   3   8   1       37.80       29.44      3.32 o 
   4   8   1      505.80      475.64      9.20 o 
   5   8   1      447.66      435.20      8.98 o 
   6   8   1        0.55        1.17      1.46 o 
   7   8   1      196.25      196.69      8.51 o 
   8   8   1        6.07        9.57      3.05 o 
   9   8   1      293.59      313.27     12.51 o 
  10   8   1       33.79       27.23      4.62 o 
  -3   9   1       12.64       13.31      3.12 o 
  -2   9   1       31.69       26.28      3.73 o 
  -1   9   1       38.73       38.22      4.25 o 
   0   9   1       31.46       31.59      3.67 o 
   1   9   1      194.93      155.90      6.89 o 
   2   9   1       62.38       52.73      3.50 o 
   3   9   1      563.39      515.78     10.38 o 
   4   9   1      193.59      177.72      6.63 o 
   5   9   1      197.80      178.90      6.13 o 
   6   9   1      283.96      284.97      7.80 o 
   7   9   1      619.92      681.42     19.88 o 
   8   9   1       98.24       94.05      7.17 o 
   9   9   1      177.78      191.56     10.41 o 
  -1  10   1       26.32       19.69      3.52 o 
   0  10   1       55.39       52.56      4.61 o 
   1  10   1       16.69       11.42      2.80 o 
   2  10   1       55.44       40.55      3.95 o 
   3  10   1       82.99       91.54      6.95 o 
   4  10   1       98.21       91.64      4.72 o 
   5  10   1       27.69       27.57      2.82 o 
   6  10   1       58.67       54.73      3.81 o 
   7  10   1       26.40       23.95      4.11 o 
   8  10   1      255.51      289.84     12.66 o 
   2  11   1       87.35       70.86      5.02 o 
   3  11   1      135.66      123.00     12.53 o 
   4  11   1       18.14       15.93      2.64 o 
   5  11   1       54.41       55.43      4.51 o 
   6  11   1      117.27      116.81      5.76 o 
  -7 -10   2       29.09       36.62      5.51 o 
  -6 -10   2        2.89        3.78      2.59 o 
  -5 -10   2       14.37       15.75      3.58 o 
  -4 -10   2      518.35      514.94     16.94 o 
  -3 -10   2       16.31       14.84      3.40 o 
  -2 -10   2       35.74       23.42      3.55 o 
  -1 -10   2       73.12       62.96      4.87 o 
   0 -10   2        2.00        4.81      2.43 o 
  -9  -9   2       48.02       52.27      6.39 o 
  -8  -9   2       86.64       89.93      7.79 o 
  -7  -9   2       20.99       16.91      3.86 o 
  -6  -9   2       10.04       10.45      3.35 o 
  -5  -9   2      199.53      203.62     10.07 o 
  -4  -9   2      365.20      355.41     21.44 o 
  -3  -9   2      181.89      142.87      8.05 o 
  -2  -9   2      141.07      117.70      7.24 o 
  -1  -9   2       27.98       23.47      3.24 o 
   0  -9   2       61.77       57.80      4.82 o 
   1  -9   2      125.08       97.16      6.16 o 
   2  -9   2      118.96      107.85      7.09 o 
  -9  -8   2       72.48       89.80      7.75 o 
  -8  -8   2      201.18      212.11     10.62 o 
  -7  -8   2       62.16       63.64      5.83 o 
  -6  -8   2      250.50      254.74     10.88 o 
  -5  -8   2      110.89      100.01      4.48 o 
  -4  -8   2       16.39       14.46      2.02 o 
  -3  -8   2       34.21       36.28      2.89 o 
  -2  -8   2      118.20      103.57      6.60 o 
  -1  -8   2       95.16       98.99      5.82 o 
   0  -8   2      326.57      281.21      9.38 o 
   1  -8   2        0.35        0.97      1.91 o 
   2  -8   2       58.56       50.25      4.91 o 
   3  -8   2      446.53      438.19     13.66 o 
   4  -8   2        1.08        3.82      2.76 o 
 -10  -7   2      238.73      249.59     12.01 o 
  -9  -7   2        0.13        2.87      3.01 o 
  -8  -7   2      118.50      106.36      7.28 o 
  -7  -7   2       51.48       44.27      4.90 o 
  -6  -7   2      137.34      134.11      7.65 o 
  -5  -7   2      554.68      526.21      9.29 o 
  -4  -7   2        0.45       -0.34      1.28 o 
  -3  -7   2        6.79        7.13      1.56 o 
  -2  -7   2      398.28      356.11     11.55 o 
  -1  -7   2        5.43        4.14      2.21 o 
   0  -7   2      140.53      126.23      6.24 o 
   1  -7   2      440.58      415.55     11.76 o 
   2  -7   2       28.43       33.45      3.91 o 
   3  -7   2       85.41      100.27      6.49 o 
   4  -7   2       35.52       35.07      4.26 o 
   5  -7   2       13.31       12.85      3.17 o 
 -10  -6   2       97.89       99.87      7.59 o 
  -9  -6   2       66.61       65.96      5.98 o 
  -8  -6   2        0.12        0.11      2.15 o 
  -7  -6   2       75.06       74.81      5.83 o 
  -6  -6   2     1128.36     1099.01     19.58 o 
  -5  -6   2      466.28      440.45      7.81 o 
  -4  -6   2      930.78      910.38     41.89 o 
  -3  -6   2     1049.46     1100.89     12.87 o 
  -2  -6   2      334.60      276.73     14.56 o 
  -1  -6   2        0.88        0.43      1.43 o 
   0  -6   2        2.11       -2.24      1.49 o 
   1  -6   2      210.37      224.73      8.08 o 
   2  -6   2     1865.24     1905.31     25.36 o 
   3  -6   2      599.71      621.25     14.61 o 
   4  -6   2       53.56       54.25      4.91 o 
   5  -6   2       26.81       29.63      4.00 o 
   6  -6   2      232.78      245.27     11.00 o 
 -11  -5   2       93.05       83.01      7.06 o 
 -10  -5   2       70.24       68.99      6.22 o 
  -9  -5   2      105.75      110.79      7.35 o 
  -8  -5   2       42.04       54.78      5.18 o 
  -7  -5   2        4.96        7.43      2.47 o 
  -6  -5   2       37.74       36.56      2.33 o 
  -5  -5   2      289.97      286.60      7.37 o 
  -4  -5   2      642.76      684.57     19.70 o 
  -3  -5   2     3287.97     3289.88     70.84 o 
  -2  -5   2       84.50       79.05      4.55 o 
  -1  -5   2       61.31       50.68      3.83 o 
   0  -5   2      661.52      547.90     11.74 o 
   1  -5   2        4.32        6.15      2.03 o 
   2  -5   2     1410.46     1325.10     19.22 o 
   3  -5   2        0.90        0.05      1.75 o 
   4  -5   2        3.12        4.30      2.63 o 
   5  -5   2      421.61      440.45     12.56 o 
   6  -5   2      172.20      197.27      9.22 o 
   7  -5   2        3.91        5.68      3.19 o 
 -11  -4   2      220.33      228.30     11.01 o 
 -10  -4   2        4.47        3.47      2.32 o 
  -9  -4   2        1.20       -1.15      1.82 o 
  -8  -4   2      160.04      133.54      7.31 o 
  -7  -4   2      229.45      228.13      9.05 o 
  -6  -4   2      848.42      846.94      9.92 o 
  -5  -4   2      551.60      553.52     11.70 o 
  -4  -4   2      431.80      408.52      6.61 o 
  -3  -4   2      838.17      844.28     38.43 o 
  -2  -4   2      617.31      774.99     34.03 o 
  -1  -4   2      363.95      373.20      6.21 o 
   0  -4   2     4104.39     4019.75     35.94 o 
   1  -4   2     6937.43     7188.97     51.84 o 
   2  -4   2        5.73        2.14      1.65 o 
   3  -4   2       20.15       16.75      2.55 o 
   4  -4   2      403.01      397.78     10.28 o 
   5  -4   2       54.27       46.66      4.22 o 
   6  -4   2       98.14      110.88      6.35 o 
   7  -4   2       89.44       91.76      6.29 o 
   8  -4   2        0.45       -0.68      4.82 o 
 -11  -3   2        0.66        4.65      2.81 o 
 -10  -3   2        7.41        9.15      2.95 o 
  -9  -3   2        4.15        8.54      2.66 o 
  -8  -3   2      301.54      311.31     10.56 o 
  -7  -3   2      149.99      152.80      7.02 o 
  -6  -3   2       77.02       76.14      5.49 o 
  -5  -3   2     2526.08     2808.92     18.26 o 
  -4  -3   2     1667.26     1611.34     56.85 o 
  -3  -3   2       63.82       52.13      2.41 o 
  -2  -3   2       51.24       70.55      5.18 o 
  -1  -3   2     3229.79     3294.81     19.78 o 
   0  -3   2     3301.45     2995.12     27.14 o 
   1  -3   2     6091.81     6377.91     45.10 o 
   2  -3   2       38.36       21.39      2.33 o 
   3  -3   2      570.13      574.26     10.75 o 
   4  -3   2     1916.70     1940.67     22.70 o 
   5  -3   2      460.95      427.07     10.85 o 
   6  -3   2       65.63       62.21      4.64 o 
   7  -3   2        0.92        1.20      1.74 o 
   8  -3   2        2.56        2.17      2.40 o 
 -11  -2   2        9.92       12.08      3.21 o 
 -10  -2   2       13.50       19.88      3.57 o 
  -9  -2   2      206.06      197.22      9.07 o 
  -8  -2   2       46.30       39.53      4.03 o 
  -7  -2   2     1643.28     1656.31     55.67 o 
  -6  -2   2       17.72       28.96      5.17 o 
  -5  -2   2        7.78        5.94      1.48 o 
  -4  -2   2     1032.04      975.42     16.42 o 
  -3  -2   2      203.70      189.54      5.02 o 
  -2  -2   2      208.19      245.47      4.36 o 
  -1  -2   2       64.99       53.33      2.17 o 
   0  -2   2     1064.57     1026.25     12.26 o 
   1  -2   2       26.15       48.16      2.48 o 
   2  -2   2      152.02      162.85      4.68 o 
   3  -2   2     1348.97     1568.26     17.48 o 
   4  -2   2      689.66      624.87     11.09 o 
   5  -2   2      170.00      174.28      6.29 o 
   6  -2   2       65.27       69.01      4.41 o 
   7  -2   2      440.60      424.44      8.36 o 
   8  -2   2       56.13       53.09      4.06 o 
   9  -2   2       58.73       69.44      4.22 o 
 -10  -1   2        5.40        2.83      2.49 o 
  -9  -1   2      204.36      208.96      9.10 o 
  -8  -1   2      385.89      372.10     11.27 o 
  -7  -1   2      553.11      587.75      9.72 o 
  -6  -1   2      130.43      128.39      3.60 o 
  -5  -1   2     2748.67     3328.00     28.47 o 
  -4  -1   2     2911.33     3108.94     30.57 o 
  -3  -1   2     2701.48     3156.14     31.77 o 
  -2  -1   2        3.00        2.54      0.80 o 
  -1  -1   2      176.72      183.60      6.61 o 
   0  -1   2     1978.87     2061.44     17.07 o 
   1  -1   2      328.02      374.57      5.40 o 
   2  -1   2       27.27       28.12      1.71 o 
   3  -1   2      384.65      403.56      7.24 o 
   4  -1   2      924.38      861.40     12.00 o 
   5  -1   2      257.07      276.56      5.39 o 
   6  -1   2       70.39       62.37      5.76 o 
   7  -1   2      370.09      354.16      9.21 o 
   8  -1   2       52.65       48.55      3.18 o 
   9  -1   2      580.47      604.93     13.59 o 
  10  -1   2      206.48      215.14     10.01 o 
 -10   0   2      273.22      271.41     11.18 o 
  -9   0   2       14.87       11.13      2.95 o 
  -8   0   2      342.98      345.36      6.93 o 
  -7   0   2     1351.31     1373.84     13.42 o 
  -6   0   2        7.83        6.39      1.24 o 
  -5   0   2     3866.38     4079.86     30.18 o 
  -4   0   2      618.52      735.30     24.11 o 
  -3   0   2     1521.85     1598.03     16.25 o 
  -2   0   2     1934.24     1930.24     12.02 o 
  -1   0   2        3.81        3.94      0.49 o 
   1   0   2     4994.41     4627.49     30.73 o 
   2   0   2      726.94      725.27      9.66 o 
   3   0   2     1789.84     1694.96     72.30 o 
   4   0   2      260.75      247.25      4.18 o 
   5   0   2     1417.39     1433.82     37.34 o 
   6   0   2      196.07      197.75      4.68 o 
   7   0   2      112.55       91.07      3.52 o 
   8   0   2      110.80      108.57      9.36 o 
   9   0   2      764.04      751.13     11.56 o 
  10   0   2       49.55       43.33      4.84 o 
 -10   1   2      270.40      247.13     10.68 o 
  -9   1   2        3.58        5.73      2.43 o 
  -8   1   2       50.05       44.21      2.92 o 
  -7   1   2       99.71       94.12      3.63 o 
  -6   1   2      554.15      563.90     21.36 o 
  -5   1   2      202.92      149.38      5.64 o 
  -4   1   2      256.80      302.12      7.26 o 
  -3   1   2      105.66      108.70      3.88 o 
  -2   1   2       41.32       57.36      2.43 o 
  -1   1   2     1171.66     1183.38      6.32 o 
   0   1   2     6960.78     6587.36     35.09 o 
   1   1   2      714.27      773.06      8.03 o 
   2   1   2     2083.16     2332.56     31.67 o 
   3   1   2     1698.54     1755.36     17.96 o 
   4   1   2     1564.42     1720.25     12.10 o 
   5   1   2       76.77       87.59      2.75 o 
   6   1   2        1.79        4.04      1.12 o 
   7   1   2      750.98      765.01      9.78 o 
   8   1   2     1576.70     1652.55     27.81 o 
   9   1   2       12.34       11.60      2.11 o 
  10   1   2       10.41       15.47      3.30 o 
  -9   2   2        0.32       -2.36      2.08 o 
  -8   2   2      704.57      724.99     11.72 o 
  -7   2   2      113.63       99.87      5.78 o 
  -6   2   2     1845.47     1956.13     24.76 o 
  -5   2   2        1.88        6.30      2.01 o 
  -4   2   2      226.99      330.64      8.15 o 
  -3   2   2      279.72      326.80      7.23 o 
  -2   2   2       18.72       45.54      2.46 o 
  -1   2   2       26.18       32.23      1.40 o 
   0   2   2     3115.39     3114.05     41.69 o 
   1   2   2       42.30       63.40      2.24 o 
   2   2   2    37980.93    24333.84    519.58 o 
   3   2   2     1030.42      935.86      7.49 o 
   4   2   2     5177.34     6056.88    134.25 o 
   5   2   2      216.49      274.89      4.90 o 
   6   2   2      317.90      327.10      5.89 o 
   7   2   2      109.63      114.08      3.85 o 
   8   2   2     2238.07     2286.07     51.25 o 
   9   2   2      487.62      494.54      9.07 o 
  10   2   2      222.39      245.12      9.80 o 
  -9   3   2      119.84      123.67      8.01 o 
  -8   3   2      122.59      110.68      4.78 o 
  -7   3   2        9.48        6.68      2.45 o 
  -6   3   2      882.61      857.12     16.47 o 
  -5   3   2       80.00       68.92      4.50 o 
  -4   3   2      452.16      424.78      9.77 o 
  -3   3   2     1401.33     1342.84     17.00 o 
  -2   3   2     1778.84     1908.59     19.79 o 
  -1   3   2      975.17      899.50      8.61 o 
   0   3   2     4192.25     3998.87     21.33 o 
   1   3   2       95.23      112.54      2.87 o 
   2   3   2      414.70      339.88      6.43 o 
   3   3   2      933.50      933.05     16.31 o 
   4   3   2      114.54      153.08      3.45 o 
   5   3   2       77.26       76.50      2.63 o 
   6   3   2        2.48        2.62      1.08 o 
   7   3   2      651.96      685.24     11.13 o 
   8   3   2       22.82       16.46      2.19 o 
   9   3   2       93.59       83.68      3.94 o 
  -8   4   2       10.38        9.59      3.04 o 
  -7   4   2      130.13      126.91      7.17 o 
  -6   4   2      258.27      242.32      9.44 o 
  -5   4   2        7.36        6.55      2.18 o 
  -4   4   2      123.16      111.41      5.42 o 
  -3   4   2       20.52       14.72      2.33 o 
  -2   4   2        3.26        2.45      1.41 o 
  -1   4   2     1145.60     1060.86     35.27 o 
   0   4   2      318.09      290.06      4.95 o 
   1   4   2      695.21      673.57      7.97 o 
   2   4   2     2628.23     2479.32     16.79 o 
   3   4   2       44.66       42.12      1.97 o 
   4   4   2       44.37       39.53      2.04 o 
   5   4   2      468.93      507.07     12.37 o 
   6   4   2      562.34      602.33     45.96 o 
   7   4   2      584.63      556.46     12.16 o 
   8   4   2      886.92      827.87     44.25 o 
   9   4   2      274.60      256.33     11.42 o 
  -7   5   2      296.84      326.27     12.33 o 
  -6   5   2      110.74      102.32      6.40 o 
  -5   5   2       33.75       30.58      4.01 o 
  -4   5   2      354.60      357.61     10.42 o 
  -2   5   2      617.52      637.75     12.74 o 
  -1   5   2      415.86      443.87      9.80 o 
   0   5   2       66.74       70.83      2.88 o 
   1   5   2     2782.06     2631.26     73.34 o 
   2   5   2     2452.60     2399.14     25.67 o 
   3   5   2     1391.76     1426.05     13.07 o 
   4   5   2      110.57      113.90      3.63 o 
   5   5   2        6.82        6.73      1.31 o 
   6   5   2       65.77       67.08      5.06 o 
   7   5   2      580.80      586.95      9.25 o 
   8   5   2     1033.59     1070.57     29.72 o 
   9   5   2      403.09      444.22     12.76 o 
  -7   6   2       78.89       89.09      7.24 o 
  -6   6   2        0.17        0.86      2.25 o 
  -5   6   2       12.82       10.21      3.09 o 
  -4   6   2      143.13      134.15      6.98 o 
  -3   6   2        4.75        4.59      2.37 o 
  -2   6   2       10.12        9.67      2.34 o 
  -1   6   2      214.62      177.19      6.75 o 
   0   6   2        3.13        3.33      1.37 o 
   1   6   2     1431.46     1474.80     14.17 o 
   2   6   2      808.89      830.88     10.83 o 
   3   6   2      673.14      716.50     17.74 o 
   4   6   2     2015.21     2041.78     41.14 o 
   5   6   2       54.14       49.99      2.80 o 
   6   6   2      303.20      281.20      6.42 o 
   7   6   2       61.25       58.20      3.27 o 
   8   6   2       92.19       84.17      6.56 o 
   9   6   2      661.95      678.93     11.22 o 
  -6   7   2        0.28        1.27      2.95 o 
  -5   7   2        2.02        4.37      2.45 o 
  -4   7   2      367.24      362.92     12.02 o 
  -3   7   2       22.57       25.03      3.50 o 
  -2   7   2      102.21      102.64      6.02 o 
  -1   7   2      137.55      124.30      6.11 o 
   0   7   2       12.81        8.72      1.69 o 
   1   7   2      250.47      210.66      5.49 o 
   2   7   2       54.73       45.98      3.04 o 
   3   7   2      895.14      885.20     26.14 o 
   4   7   2      287.30      270.50      6.50 o 
   5   7   2      771.18      658.81     22.19 o 
   6   7   2      653.41      646.99     10.40 o 
   7   7   2      979.22      977.18     14.84 o 
   8   7   2     1602.34     1681.35     18.49 o 
   9   7   2      297.74      309.40     11.65 o 
  -4   8   2      143.51      144.09      8.15 o 
  -3   8   2        7.50        8.13      2.56 o 
  -2   8   2      225.39      244.54      9.67 o 
  -1   8   2     1256.79     1197.33     20.25 o 
   0   8   2      730.82      631.81     13.60 o 
   1   8   2      157.36      147.49      4.97 o 
   2   8   2        0.59        2.67      2.05 o 
   3   8   2      589.39      550.90     14.65 o 
   4   8   2       35.92       28.75      2.58 o 
   5   8   2        1.89        2.80      1.49 o 
   6   8   2       14.10       16.56      4.21 o 
   7   8   2       16.65       18.44      2.42 o 
   8   8   2      506.08      544.26     10.74 o 
   9   8   2      116.79      124.15      7.85 o 
  -3   9   2      129.01      118.87      7.36 o 
  -2   9   2        6.36        3.38      2.25 o 
  -1   9   2        4.03        4.22      2.50 o 
   0   9   2      484.41      450.04     12.28 o 
   1   9   2       71.03       67.71      5.87 o 
   2   9   2       66.97       57.36      4.97 o 
   3   9   2      380.01      364.01     10.48 o 
   4   9   2        9.13        8.54      1.93 o 
   5   9   2       31.68       28.74      2.73 o 
   6   9   2      166.00      160.94      7.37 o 
   7   9   2      234.21      255.66      7.45 o 
   8   9   2      219.80      240.66     10.90 o 
   9   9   2        0.50        1.28      2.93 o 
  -1  10   2       71.28       72.07      5.55 o 
   0  10   2      112.69      106.93      6.42 o 
   1  10   2       24.56       23.17      3.39 o 
   2  10   2      203.11      174.16      9.71 o 
   3  10   2      207.65      181.06     17.91 o 
   4  10   2      236.46      231.61      7.38 o 
   5  10   2       60.14       66.95      4.08 o 
   6  10   2        1.99        4.95      1.76 o 
   7  10   2      198.67      202.49      7.05 o 
   8  10   2       12.02       16.37      4.07 o 
   2  11   2       58.12       52.17      4.60 o 
   3  11   2       24.70       23.12      3.59 o 
   4  11   2       40.02       50.40      5.62 o 
   5  11   2        0.23        0.11      1.71 o 
   6  11   2        0.03        2.04      1.80 o 
  -6 -10   3        0.62        0.53      2.65 o 
  -5 -10   3      343.31      362.57     14.47 o 
  -4 -10   3       45.80       49.35      5.88 o 
  -3 -10   3       91.85       75.94      6.63 o 
  -2 -10   3       10.93        9.11      2.79 o 
  -1 -10   3       10.73        8.13      2.49 o 
  -8  -9   3       50.95       64.86      7.13 o 
  -7  -9   3       16.83       15.50      3.92 o 
  -6  -9   3       11.16       14.47      3.52 o 
  -5  -9   3      325.12      306.70     12.69 o 
  -4  -9   3       58.88       49.69      5.27 o 
  -3  -9   3        0.93       -0.83      2.58 o 
  -2  -9   3      779.13      669.24     18.32 o 
  -1  -9   3       57.49       45.92      4.39 o 
   0  -9   3       48.32       47.59      4.67 o 
   1  -9   3        3.41        6.73      2.70 o 
  -9  -8   3       73.73       91.18      8.08 o 
  -8  -8   3       36.02       37.41      4.88 o 
  -7  -8   3        2.95        3.06      2.44 o 
  -6  -8   3       31.04       34.92      4.67 o 
  -5  -8   3      191.77      181.20      9.33 o 
  -4  -8   3      186.26      175.62      5.96 o 
  -3  -8   3       33.05       31.82      4.20 o 
  -2  -8   3        3.01        2.47      2.22 o 
   0  -8   3       14.12       11.84      2.71 o 
   1  -8   3       87.81       77.10      5.49 o 
   2  -8   3      532.09      457.58     13.40 o 
   3  -8   3       19.60       24.00      4.03 o 
 -10  -7   3       34.20       41.75      5.73 o 
  -9  -7   3      355.71      365.96     14.50 o 
  -8  -7   3       17.24       18.01      3.55 o 
  -7  -7   3        2.83        3.16      2.47 o 
  -6  -7   3       74.16       81.64      6.41 o 
  -5  -7   3      680.49      732.54     17.80 o 
  -4  -7   3      132.86      126.29      9.01 o 
  -3  -7   3      744.47      730.99     11.23 o 
  -2  -7   3       12.04        7.82      2.58 o 
  -1  -7   3      119.85      102.91      6.44 o 
   0  -7   3        0.92       -1.38      1.50 o 
   1  -7   3       30.46       25.00      3.50 o 
   2  -7   3      641.79      668.78     15.55 o 
   3  -7   3       16.23       16.80      3.41 o 
   4  -7   3      133.83      124.57      7.33 o 
   5  -7   3       10.89        7.40      3.24 o 
 -10  -6   3       25.52       30.33      4.83 o 
  -9  -6   3      223.84      199.24     10.08 o 
  -8  -6   3       78.77       73.76      6.32 o 
  -7  -6   3        0.96        2.49      2.41 o 
  -6  -6   3     1154.54     1200.51     22.44 o 
  -5  -6   3      412.48      376.24      7.28 o 
  -4  -6   3       66.18       72.26      4.49 o 
  -3  -6   3      109.66      101.66      3.95 o 
  -2  -6   3      235.43      225.00      8.89 o 
  -1  -6   3       81.19       76.55      5.31 o 
   1  -6   3      409.08      376.48     10.17 o 
   2  -6   3      478.76      449.94     11.65 o 
   3  -6   3       41.56       47.75      4.31 o 
   4  -6   3       34.78       27.59      3.58 o 
   5  -6   3      152.95      175.94      8.67 o 
   6  -6   3       66.43       64.23      5.81 o 
 -11  -5   3       70.22       83.02      7.41 o 
 -10  -5   3      122.07      114.41      8.13 o 
  -9  -5   3       81.64       68.78      6.12 o 
  -8  -5   3       35.92       29.93      4.33 o 
  -7  -5   3      256.84      253.34     10.13 o 
  -6  -5   3      346.29      323.88     11.01 o 
  -5  -5   3      523.19      484.69      7.52 o 
  -4  -5   3      957.15     1040.56     29.36 o 
  -3  -5   3       19.56       14.28      1.18 o 
  -2  -5   3      171.57      151.70      6.67 o 
   0  -5   3        2.29        2.57      1.59 o 
   1  -5   3     1759.39     1783.11     22.29 o 
   2  -5   3        1.84        1.78      1.73 o 
   3  -5   3      510.42      481.07     11.87 o 
   4  -5   3      290.14      293.26      9.80 o 
   5  -5   3       49.27       48.40      4.48 o 
   6  -5   3       14.29       22.28      3.52 o 
   7  -5   3        8.37        8.57      3.41 o 
 -11  -4   3       72.50       73.75      6.76 o 
 -10  -4   3       87.98       90.77      6.98 o 
  -9  -4   3       55.27       52.13      5.14 o 
  -8  -4   3       99.04       99.32      6.57 o 
  -7  -4   3      614.52      636.69     15.38 o 
  -6  -4   3       39.73       48.15      4.25 o 
  -5  -4   3      122.15      110.73      3.30 o 
  -4  -4   3     1412.32     1353.38     35.19 o 
  -3  -4   3      235.53      243.58     12.05 o 
  -2  -4   3     2027.43     2228.91     74.35 o 
  -1  -4   3     1267.51     1419.87     19.19 o 
   0  -4   3       17.18       21.42      2.48 o 
   1  -4   3      321.94      304.01      8.14 o 
   2  -4   3      154.17      161.86      6.18 o 
   3  -4   3      123.98      139.66      6.00 o 
   4  -4   3      519.73      558.13     12.70 o 
   5  -4   3      683.87      681.17     14.68 o 
   6  -4   3       61.99       66.71      5.39 o 
   7  -4   3       30.03       27.47      3.82 o 
   8  -4   3       24.81       32.64      3.39 o 
 -11  -3   3      188.88      184.97      9.91 o 
 -10  -3   3       50.43       47.45      5.05 o 
  -9  -3   3      138.07      123.01      7.31 o 
  -8  -3   3      295.92      311.75     10.91 o 
  -7  -3   3      411.36      367.27     10.96 o 
  -6  -3   3       23.32       25.61      1.73 o 
  -5  -3   3       37.30       32.33      1.70 o 
  -4  -3   3      367.34      313.59      8.77 o 
  -3  -3   3      581.50      498.07      7.61 o 
  -2  -3   3      140.39      174.89      7.20 o 
  -1  -3   3      347.43      301.91      7.44 o 
   0  -3   3     1625.09     1528.80     18.06 o 
   1  -3   3     3196.66     3688.89     31.12 o 
   2  -3   3       32.70       32.66      2.66 o 
   3  -3   3       38.24       50.85      3.55 o 
   4  -3   3       61.89       58.51      4.03 o 
   5  -3   3       27.89       26.79      2.98 o 
   6  -3   3       10.95        6.84      2.39 o 
   7  -3   3       53.65       44.60      4.49 o 
   8  -3   3      143.69      136.95      8.66 o 
 -11  -2   3       74.48       74.44      6.52 o 
 -10  -2   3        0.39        2.33      2.23 o 
  -9  -2   3       66.04       60.99      5.25 o 
  -8  -2   3      522.75      549.56     14.33 o 
  -7  -2   3      422.36      422.64     11.57 o 
  -6  -2   3       93.07      101.84      6.12 o 
  -5  -2   3     2107.32     2213.00     18.84 o 
  -4  -2   3     3446.21     4170.04     36.89 o 
  -3  -2   3      255.57      211.99      5.70 o 
  -2  -2   3       38.47       33.99      1.30 o 
  -1  -2   3       16.24       14.50      1.00 o 
   0  -2   3     5254.25     4970.68     36.48 o 
   1  -2   3      206.14      283.41      6.20 o 
   2  -2   3     1021.37     1130.24     13.54 o 
   3  -2   3      980.97     1073.04     14.19 o 
   4  -2   3      490.48      528.95     10.13 o 
   5  -2   3     2398.48     2452.34     25.60 o 
   6  -2   3       54.96       57.67      3.12 o 
   7  -2   3       22.41       22.96      2.50 o 
   8  -2   3      109.94      120.08      4.99 o 
   9  -2   3      335.77      363.56     13.29 o 
 -10  -1   3       25.28       25.37      3.95 o 
  -9  -1   3        6.28        6.48      2.50 o 
  -8  -1   3     1401.73     1436.03     23.35 o 
  -7  -1   3        9.76       14.46      2.89 o 
  -6  -1   3        1.00        2.47      1.01 o 
  -5  -1   3      594.31      555.81      6.73 o 
  -4  -1   3     1564.99     1834.30     49.43 o 
  -3  -1   3       53.94       54.42      1.27 o 
  -2  -1   3       66.13       70.45      5.63 o 
  -1  -1   3     1186.97     1203.60     25.78 o 
   0  -1   3     3007.94     2993.28     22.94 o 
   1  -1   3     4963.93     6027.25     39.92 o 
   2  -1   3        1.59        6.44      1.04 o 
   3  -1   3       74.49      119.00      3.82 o 
   4  -1   3     1593.53     1722.04     13.50 o 
   5  -1   3     1862.62     1988.61     15.89 o 
   6  -1   3      230.55      196.07      4.90 o 
   7  -1   3      124.57      118.10      4.26 o 
   8  -1   3     1074.11     1072.42     13.82 o 
   9  -1   3      104.86      128.53      7.69 o 
 -10   0   3        7.08        9.76      3.08 o 
  -9   0   3      230.91      226.37      9.61 o 
  -8   0   3     1867.20     1844.28     26.65 o 
  -7   0   3        0.74        0.97      1.25 o 
  -6   0   3      695.89      724.78      9.30 o 
  -5   0   3      463.55      376.80      5.43 o 
  -4   0   3      126.95      176.41      5.87 o 
  -3   0   3     1042.14     1170.54     13.87 o 
  -2   0   3       50.95       51.35      1.75 o 
  -1   0   3     6986.20     7225.88     32.95 o 
   0   0   3      807.21      902.23      5.94 o 
   1   0   3      965.01      990.88     26.03 o 
   2   0   3     4398.97     4303.41     21.03 o 
   3   0   3      199.87      228.69      3.52 o 
   4   0   3     2722.39     2852.64     17.36 o 
   5   0   3       54.59       57.39      2.44 o 
   6   0   3       10.55        9.37      1.44 o 
   7   0   3      609.55      594.91      8.93 o 
   8   0   3      880.03      884.33     21.79 o 
   9   0   3     1229.85     1226.70     21.74 o 
  10   0   3        5.51        4.85      3.10 o 
 -10   1   3        0.20        2.16      2.38 o 
  -9   1   3      778.66      737.94     17.78 o 
  -8   1   3      133.45      118.83      6.61 o 
  -7   1   3      200.22      183.74      4.86 o 
  -6   1   3      967.58      878.04     57.54 o 
  -5   1   3      112.94      113.48      5.04 o 
  -4   1   3     1844.73     1698.57     19.03 o 
  -3   1   3      342.35      349.72      7.19 o 
  -2   1   3      118.73      107.60      3.64 o 
  -1   1   3    13169.85    12057.50     92.26 o 
   0   1   3    19383.45    15509.96    207.94 o 
   1   1   3     2536.62     2582.89     19.36 o 
   2   1   3      962.91     1026.33     20.17 o 
   3   1   3     1085.79     1172.44     15.73 o 
   4   1   3     3013.96     3235.32     18.49 o 
   5   1   3       56.10       50.52      2.12 o 
   6   1   3      629.63      670.33      8.43 o 
   7   1   3       23.47       24.59      2.08 o 
   8   1   3      324.59      333.00     15.87 o 
   9   1   3      224.06      212.11      8.66 o 
  10   1   3      144.52      140.56      7.83 o 
  -9   2   3       33.27       36.11      4.35 o 
  -8   2   3      263.83      261.32     10.28 o 
  -7   2   3        1.78        1.90      2.40 o 
  -6   2   3      983.22      930.87     16.40 o 
  -5   2   3       61.21       41.65      3.44 o 
  -4   2   3        0.93        1.33      1.53 o 
  -3   2   3      718.18      937.99     12.94 o 
  -2   2   3      717.07      716.20     10.20 o 
  -1   2   3     8199.83     7654.74     28.39 o 
   0   2   3     2439.21     2437.89     13.74 o 
   1   2   3      479.07      468.33      5.27 o 
   2   2   3    21611.46    19566.54     83.56 o 
   3   2   3     3118.70     3247.13     71.09 o 
   4   2   3     1585.37     1729.45     12.22 o 
   5   2   3      683.42      728.21      8.12 o 
   6   2   3     1685.58     1835.29     44.79 o 
   7   2   3      575.52      589.33      8.63 o 
   8   2   3       23.99       24.27      2.41 o 
   9   2   3      266.02      260.15      9.45 o 
  10   2   3       25.98       20.97      3.46 o 
  -9   3   3       16.79       17.34      3.97 o 
  -8   3   3       53.93       49.01      4.88 o 
  -7   3   3      114.29      110.74      6.61 o 
  -6   3   3      123.80      117.78      6.14 o 
  -5   3   3      396.26      353.68      9.58 o 
  -4   3   3       12.80       19.94      2.53 o 
  -3   3   3      107.94      111.39      4.78 o 
  -2   3   3       20.31       14.74      1.93 o 
  -1   3   3      306.35      344.03     47.61 o 
   0   3   3      987.10      975.32      6.82 o 
   1   3   3      635.92      645.21     28.41 o 
   2   3   3      669.58      638.96     27.91 o 
   3   3   3     9725.89     9720.06    274.01 o 
   4   3   3      451.49      452.40      5.78 o 
   5   3   3        5.98        5.15      1.00 o 
   6   3   3      723.18      734.66      8.91 o 
   7   3   3      124.32      131.45      4.02 o 
   8   3   3      512.88      523.04     10.62 o 
   9   3   3      986.49     1012.34     18.46 o 
  10   3   3      107.59       96.43      6.18 o 
  -8   4   3       30.36       24.39      3.94 o 
  -7   4   3      261.98      250.66     10.11 o 
  -6   4   3        0.59       -0.41      2.29 o 
  -5   4   3      161.95      166.16      7.12 o 
  -4   4   3      359.90      369.79     10.19 o 
  -2   4   3     1858.42     1890.68     20.90 o 
  -1   4   3     1083.74     1154.50     13.91 o 
   0   4   3      501.91      481.10      6.41 o 
   1   4   3      361.69      322.80     12.69 o 
   2   4   3      328.37      403.00     15.36 o 
   3   4   3      434.52      354.40     11.60 o 
   4   4   3     1047.56     1256.90     50.96 o 
   5   4   3        0.48        3.55      1.89 o 
   6   4   3      795.80      860.70     18.12 o 
   7   4   3        3.29        2.40      1.21 o 
   8   4   3        7.04        6.82      1.69 o 
   9   4   3     1100.43     1102.10     19.47 o 
  10   4   3        1.79        2.78      2.58 o 
  -7   5   3      192.86      191.25      9.55 o 
  -6   5   3        0.46        2.68      2.50 o 
  -5   5   3      264.81      269.52      9.64 o 
  -4   5   3       47.91       42.17      3.83 o 
  -3   5   3      461.00      449.74     10.90 o 
  -2   5   3       78.61       74.22      4.38 o 
  -1   5   3      797.59      839.51     14.06 o 
   0   5   3      109.90      109.64      3.63 o 
   1   5   3     1089.41     1086.15     10.91 o 
   2   5   3      477.70      469.81     10.81 o 
   3   5   3     1733.20     1867.76     43.17 o 
   4   5   3       15.26       16.23      1.59 o 
   5   5   3      120.74       98.90      3.64 o 
   6   5   3       21.83       20.82      1.93 o 
   7   5   3      311.98      313.80      8.46 o 
   8   5   3      943.96      934.23     65.45 o 
   9   5   3      303.91      345.47     11.62 o 
  -7   6   3       63.86       72.23      6.34 o 
  -6   6   3       38.87       34.66      4.37 o 
  -5   6   3       43.05       45.46      4.89 o 
  -4   6   3       54.70       51.59      4.46 o 
  -3   6   3      109.31       98.70      5.59 o 
  -2   6   3      121.54      122.99      5.92 o 
  -1   6   3      205.73      197.64      9.77 o 
   0   6   3     1078.50     1058.80     15.92 o 
   1   6   3      792.14      801.60      9.99 o 
   2   6   3     1102.53     1127.85     21.10 o 
   3   6   3      818.31      923.05     13.74 o 
   4   6   3        8.97        9.33      1.62 o 
   5   6   3      799.01      822.17     10.67 o 
   6   6   3       53.36       51.60      2.87 o 
   7   6   3      117.65      123.31      8.41 o 
   8   6   3      480.47      511.56     23.41 o 
   9   6   3        2.36        7.91      3.21 o 
  -6   7   3      139.14      164.97      9.22 o 
  -5   7   3      272.73      282.27     11.42 o 
  -4   7   3      234.32      231.59      9.60 o 
  -3   7   3      352.79      374.09     11.56 o 
  -2   7   3       83.25       83.47      5.36 o 
  -1   7   3      238.68      226.29      8.13 o 
   0   7   3      287.25      275.35      6.44 o 
   1   7   3      116.63       97.94     12.11 o 
   2   7   3        3.58        4.04      1.39 o 
   3   7   3      407.65      370.61     19.36 o 
   4   7   3      269.72      230.04     18.94 o 
   5   7   3      935.10      963.76     28.61 o 
   6   7   3       42.18       45.16      3.03 o 
   7   7   3      170.30      179.38      9.09 o 
   8   7   3      316.37      324.85      7.94 o 
   9   7   3      197.59      195.64      9.14 o 
  -4   8   3       64.82       80.97      6.28 o 
  -3   8   3        7.66       11.37      3.08 o 
  -2   8   3      100.79      100.34      6.25 o 
  -1   8   3      101.29       96.74      5.90 o 
   0   8   3      463.18      430.76      8.63 o 
   1   8   3      185.99      170.56      7.87 o 
   2   8   3      275.84      263.50      8.90 o 
   3   8   3        1.39        1.06      1.45 o 
   4   8   3      863.35      827.69     30.50 o 
   5   8   3      100.11      107.53      4.51 o 
   6   8   3      138.87      143.84     10.60 o 
   7   8   3      132.54      134.23      5.24 o 
   8   8   3      124.22      129.61      5.37 o 
  -3   9   3       10.18        8.55      2.82 o 
  -2   9   3       19.17       18.70      3.29 o 
  -1   9   3       92.98       88.98      5.80 o 
   0   9   3       85.02       80.24      5.50 o 
   1   9   3      716.80      685.76     40.58 o 
   2   9   3      436.96      384.52     23.39 o 
   3   9   3      342.39      323.11      8.04 o 
   4   9   3      331.51      311.21     13.65 o 
   5   9   3        0.49        0.92      1.45 o 
   6   9   3       46.17       44.60      3.37 o 
   7   9   3       59.71       65.86      4.15 o 
   8   9   3       32.72       31.45      3.11 o 
  -1  10   3       28.71       30.43      3.89 o 
   0  10   3       12.63       13.45      2.82 o 
   1  10   3       22.36       14.13      2.77 o 
   2  10   3       18.04       17.56      2.25 o 
   3  10   3       92.08       87.65      4.18 o 
   4  10   3       88.58       90.93      4.67 o 
   5  10   3      134.61      127.41      9.37 o 
   6  10   3        0.52       -0.52      1.58 o 
   7  10   3        3.80        6.09      2.00 o 
   8  10   3       57.94       67.70      4.47 o 
   1  11   3       51.06       41.75      4.35 o 
   2  11   3       34.66       33.28      3.06 o 
   3  11   3       37.06       38.32      7.95 o 
   4  11   3       37.55       32.14      4.06 o 
   5  11   3       13.06       11.94      2.40 o 
   6  11   3       38.21       45.79      3.87 o 
  -5 -10   4        1.39        2.62      3.22 o 
  -4 -10   4       56.26       54.99      6.30 o 
  -3 -10   4        0.88       -2.07      2.34 o 
  -2 -10   4       21.21       16.22      3.15 o 
  -8  -9   4       27.14       22.44      4.94 o 
  -7  -9   4       57.40       52.69      6.14 o 
  -6  -9   4       83.35       87.36      7.28 o 
  -5  -9   4        9.95        6.90      2.92 o 
  -4  -9   4      150.82      146.74      8.88 o 
  -3  -9   4      160.49      142.43      8.98 o 
  -2  -9   4       96.62       88.64      6.97 o 
  -1  -9   4      138.36      110.29      6.52 o 
   0  -9   4        0.85        1.65      2.36 o 
   1  -9   4        0.36        0.20      2.55 o 
  -9  -8   4      200.57      225.87     12.45 o 
  -8  -8   4       37.16       35.09      5.19 o 
  -7  -8   4       98.73       96.51      7.49 o 
  -6  -8   4       23.06       20.58      3.83 o 
  -5  -8   4      196.01      206.80     10.30 o 
  -4  -8   4       36.28       30.81      4.33 o 
  -3  -8   4      142.54      126.82      7.82 o 
  -2  -8   4      157.65      134.79      7.70 o 
   0  -8   4       88.92       69.81      5.09 o 
   1  -8   4       50.59       56.25      4.79 o 
   2  -8   4      108.62       85.02      6.14 o 
   3  -8   4       42.88       57.37      5.55 o 
 -10  -7   4      439.84      511.33     18.34 o 
  -9  -7   4        7.10       16.84      4.01 o 
  -8  -7   4       71.41       59.07      5.95 o 
  -7  -7   4       13.97       13.87      3.73 o 
  -6  -7   4      456.81      508.33     15.58 o 
  -5  -7   4      193.89      199.59      9.82 o 
  -4  -7   4       51.92       54.65      3.21 o 
  -3  -7   4      250.45      237.34      9.97 o 
  -2  -7   4      296.02      258.97     10.12 o 
  -1  -7   4        3.24        8.36      2.77 o 
   0  -7   4       24.93       26.53      3.28 o 
   1  -7   4      164.72      159.08      7.50 o 
   2  -7   4        6.09        8.31      2.53 o 
   3  -7   4       80.56       90.67      6.20 o 
   4  -7   4       25.39       29.84      4.15 o 
 -10  -6   4       70.09       68.53      6.89 o 
  -9  -6   4        0.27        0.65      2.73 o 
  -8  -6   4       49.75       50.02      5.43 o 
  -7  -6   4      301.61      289.13     11.65 o 
  -6  -6   4     1150.82     1259.19     23.89 o 
  -5  -6   4     1554.84     1525.95     24.98 o 
  -4  -6   4      187.03      172.51      7.94 o 
  -3  -6   4      276.49      252.41      9.59 o 
  -1  -6   4        0.46        0.86      2.04 o 
   0  -6   4        7.84        2.95      1.77 o 
   1  -6   4      122.79      119.20      5.92 o 
   2  -6   4        2.00        5.22      2.03 o 
   3  -6   4      226.36      227.88      8.94 o 
   4  -6   4       83.73       90.28      6.19 o 
   5  -6   4       23.33       24.61      3.76 o 
 -10  -5   4       67.31       65.78      6.48 o 
  -9  -5   4       40.55       42.99      5.08 o 
  -8  -5   4      103.53      115.51      7.72 o 
  -7  -5   4      248.51      264.74     10.86 o 
  -6  -5   4       50.72       47.66      4.75 o 
  -5  -5   4        7.89       10.47      2.61 o 
  -4  -5   4       30.50       22.01      1.89 o 
  -3  -5   4      858.70      831.38     13.73 o 
  -2  -5   4      132.25      117.32      3.21 o 
  -1  -5   4        5.90        7.78      1.97 o 
   0  -5   4      294.45      278.32      9.21 o 
   1  -5   4       16.15       22.55      2.95 o 
   2  -5   4      678.73      704.37     14.22 o 
   3  -5   4      478.29      457.24     11.71 o 
   4  -5   4       86.50       92.36      5.77 o 
   5  -5   4      119.76      147.56      7.48 o 
   6  -5   4      159.26      175.48      8.60 o 
 -11  -4   4      266.87      248.76     12.02 o 
 -10  -4   4        8.39        6.31      3.03 o 
  -9  -4   4       87.39       76.93      6.25 o 
  -8  -4   4      651.40      618.40     16.40 o 
  -7  -4   4      242.45      228.94      9.52 o 
  -6  -4   4       34.79       32.49      3.73 o 
  -5  -4   4      384.44      410.64      7.30 o 
  -4  -4   4      460.96      482.49      9.82 o 
  -3  -4   4      308.12      265.61      6.54 o 
  -2  -4   4       58.07       64.75      2.95 o 
  -1  -4   4      218.90      227.21      7.56 o 
   0  -4   4     1886.65     1800.13     23.06 o 
   1  -4   4       10.82       11.22      2.16 o 
   2  -4   4      187.83      189.24      6.64 o 
   3  -4   4       42.70       29.87      3.27 o 
   4  -4   4       22.19       22.07      3.02 o 
   5  -4   4     2746.57     2989.79     33.59 o 
   6  -4   4       23.90       26.25      3.65 o 
   7  -4   4        1.59        2.19      1.96 o 
 -11  -3   4      110.27       98.81      7.55 o 
 -10  -3   4      388.24      355.69     13.22 o 
  -9  -3   4      166.65      164.77      8.70 o 
  -8  -3   4     1050.38     1008.29     20.07 o 
  -7  -3   4       12.68        8.93      2.56 o 
  -6  -3   4      183.30      180.58      7.54 o 
  -5  -3   4        1.17        3.59      0.81 o 
  -4  -3   4       41.24       50.22      2.45 o 
  -3  -3   4     1047.40     1012.34      7.41 o 
  -2  -3   4      257.80      301.07     10.41 o 
  -1  -3   4     2790.98     2958.02     32.43 o 
   0  -3   4     4865.23     4869.13     39.32 o 
   2  -3   4      101.27      104.40      4.50 o 
   3  -3   4       49.83       48.65      3.39 o 
   4  -3   4      785.91      807.47     14.06 o 
   5  -3   4      406.26      406.69     10.70 o 
   6  -3   4       31.32       31.99      3.83 o 
   7  -3   4       69.56       74.22      4.09 o 
   8  -3   4      120.10      136.28      8.59 o 
 -11  -2   4       14.20       12.38      3.31 o 
 -10  -2   4        0.34       -0.61      2.39 o 
  -9  -2   4      672.91      654.92     16.81 o 
  -8  -2   4      573.50      558.09     14.72 o 
  -7  -2   4      693.20      740.68     16.02 o 
  -6  -2   4      234.42      225.59      8.39 o 
  -5  -2   4      144.97      152.70      3.64 o 
  -4  -2   4        6.32        3.29      0.67 o 
  -3  -2   4     2127.47     2265.82     41.24 o 
  -2  -2   4       58.89       61.04      2.08 o 
  -1  -2   4     2931.50     2888.31     16.78 o 
   0  -2   4     4325.41     4497.61     34.82 o 
   1  -2   4      907.26      893.64     12.10 o 
   2  -2   4       22.27       27.65      2.31 o 
   3  -2   4      120.66      112.87      4.35 o 
   4  -2   4     3921.48     4110.90     34.28 o 
   5  -2   4       60.76       65.13      4.27 o 
   6  -2   4      265.05      263.33      6.36 o 
   7  -2   4      149.59      132.16      6.44 o 
   8  -2   4        1.12        1.31      2.30 o 
   9  -2   4      491.39      535.38     16.68 o 
 -10  -1   4        9.63       16.32      3.35 o 
  -9  -1   4      248.66      217.68      9.79 o 
  -8  -1   4      136.42      144.18      7.49 o 
  -7  -1   4      359.19      342.00     10.55 o 
  -6  -1   4      979.83     1021.22     17.40 o 
  -5  -1   4      373.14      479.94     27.79 o 
  -4  -1   4     5564.69     6056.88     45.49 o 
  -3  -1   4     1436.67     1550.06     47.68 o 
  -2  -1   4     2732.07     2826.49     16.84 o 
  -1  -1   4     1132.79     1103.20     20.04 o 
   0  -1   4      181.40      195.10      4.52 o 
   1  -1   4      133.75      126.43      3.64 o 
   2  -1   4      176.36      211.32      4.69 o 
   3  -1   4       65.76       57.47      2.81 o 
   4  -1   4     3020.43     3114.77     19.96 o 
   5  -1   4       60.64       68.00      2.92 o 
   6  -1   4        0.24        0.26      1.21 o 
   7  -1   4      670.61      667.55     10.30 o 
   8  -1   4       26.57       23.80      3.73 o 
   9  -1   4       81.55       79.96      6.36 o 
 -10   0   4      254.88      250.07     10.98 o 
  -9   0   4       84.91       71.48      5.81 o 
  -8   0   4        5.52       11.08      2.95 o 
  -7   0   4      310.13      305.68      9.90 o 
  -6   0   4      253.44      255.84      4.89 o 
  -5   0   4      652.26      592.33      6.80 o 
  -4   0   4     4205.86     4524.24     26.24 o 
  -3   0   4     2113.24     2328.01     22.14 o 
  -2   0   4      677.90      693.74      9.79 o 
  -1   0   4     7443.18     7633.34    102.43 o 
   0   0   4     1352.48     1380.69      8.33 o 
   1   0   4      968.08      973.14     50.23 o 
   2   0   4      483.28      558.98      7.40 o 
   3   0   4     3721.78     3800.77     52.69 o 
   4   0   4     2131.29     2252.08     23.31 o 
   5   0   4      445.39      471.52      6.60 o 
   6   0   4       14.17       10.22      1.41 o 
   7   0   4      174.61      153.71      4.64 o 
   8   0   4       37.27       43.78      4.68 o 
   9   0   4        1.15        1.97      2.50 o 
  10   0   4       28.24       27.29      4.44 o 
 -10   1   4      547.80      543.56     16.53 o 
  -9   1   4       13.05       11.38      2.89 o 
  -8   1   4       16.90       18.72      3.17 o 
  -7   1   4      147.47      135.44      6.74 o 
  -6   1   4       21.06       21.54      2.93 o 
  -5   1   4      193.76      183.36      6.71 o 
  -3   1   4      227.26      244.98      4.55 o 
  -2   1   4      615.44      521.98      7.90 o 
  -1   1   4      704.09      771.63     23.56 o 
   0   1   4    12753.64    11785.95    128.19 o 
   1   1   4     1338.97     1325.15     12.39 o 
   2   1   4       17.89       22.10      1.85 o 
   3   1   4     8122.85     8219.30     74.84 o 
   4   1   4     2696.02     2855.84     16.95 o 
   5   1   4        2.02       19.14     14.39 o 
   6   1   4      821.17      847.15      9.55 o 
   7   1   4       46.27       49.84      2.70 o 
   8   1   4      114.02      123.33      6.66 o 
   9   1   4      212.78      183.21      8.28 o 
  10   1   4       12.91       14.28      3.34 o 
  -9   2   4       54.57       52.52      5.14 o 
  -8   2   4       12.57       16.14      3.41 o 
  -7   2   4     1343.74     1348.62     22.10 o 
  -6   2   4      264.57      241.50      8.44 o 
  -5   2   4     1620.27     1694.14     21.90 o 
  -4   2   4      143.67      140.15      5.49 o 
  -3   2   4      105.91      129.69      4.90 o 
  -2   2   4       51.95       45.46      5.22 o 
  -1   2   4       94.55      108.14      2.02 o 
   0   2   4    10351.55    10282.69     44.44 o 
   1   2   4       62.84       72.19      2.05 o 
   2   2   4     6262.22     6612.08     32.52 o 
   3   2   4    13502.08    13197.30     81.87 o 
   4   2   4     3280.10     3833.01     27.25 o 
   5   2   4      215.58      232.08      8.42 o 
   6   2   4      543.27      577.30     10.89 o 
   7   2   4      927.22      968.28     11.13 o 
   8   2   4        8.17        8.93      2.48 o 
   9   2   4      139.18      124.55      6.83 o 
  10   2   4       26.61       31.11      4.00 o 
  -9   3   4      103.82      103.15      7.41 o 
  -8   3   4        1.24        4.51      2.50 o 
  -7   3   4        1.63        0.08      2.03 o 
  -6   3   4      419.22      387.40     10.98 o 
  -5   3   4      942.22      981.80     16.53 o 
  -4   3   4     1268.21     1350.30     18.70 o 
  -3   3   4      810.26      782.08     12.64 o 
  -2   3   4      272.23      355.96     11.76 o 
  -1   3   4       70.40       51.68      1.57 o 
   0   3   4      258.14      274.92      3.20 o 
   1   3   4      257.61      294.92     14.96 o 
   2   3   4     1442.84     1352.02     84.38 o 
   3   3   4      693.01      763.15     26.75 o 
   4   3   4     2486.93     2553.35     35.21 o 
   5   3   4       28.81       31.73      2.94 o 
   6   3   4      555.40      567.62     14.28 o 
   7   3   4        8.03        9.10      2.17 o 
   8   3   4      917.26      884.92     16.48 o 
   9   3   4       14.20        9.45      2.95 o 
  10   3   4      275.80      285.88     10.44 o 
  11   3   4       30.28       28.08      4.00 o 
  -8   4   4      132.67      148.30      8.42 o 
  -7   4   4        4.28        4.49      2.70 o 
  -6   4   4      508.83      526.01     13.67 o 
  -5   4   4       11.34        9.02      2.49 o 
  -4   4   4      308.82      329.59      9.40 o 
  -3   4   4      614.32      595.51     11.58 o 
  -2   4   4       54.50       74.17      3.91 o 
  -1   4   4     1724.21     1783.88     14.11 o 
   0   4   4      333.16      313.25      3.80 o 
   1   4   4      411.40      472.50      4.31 o 
   2   4   4      589.69      540.51      7.20 o 
   3   4   4     1032.54     1208.10     10.73 o 
   4   4   4     6767.20     7493.33    133.32 o 
   5   4   4     1513.45     1588.15     69.08 o 
   6   4   4       33.53       38.86      2.28 o 
   7   4   4       14.16       13.78      1.81 o 
   8   4   4      359.88      360.43     10.68 o 
   9   4   4        6.77        5.11      2.81 o 
  10   4   4      383.82      385.72     12.23 o 
  -7   5   4      106.84      118.71      7.48 o 
  -6   5   4      601.64      622.59     15.74 o 
  -5   5   4      363.83      350.51     11.12 o 
  -4   5   4      275.92      287.22      9.69 o 
  -3   5   4      101.78       86.35      4.95 o 
  -2   5   4      459.67      494.55     11.05 o 
  -1   5   4       25.72       29.22      2.04 o 
   0   5   4     2323.88     2470.17     18.51 o 
   1   5   4      261.33      223.45      7.66 o 
   2   5   4      619.26      532.92     12.74 o 
   3   5   4      760.51      800.45      9.37 o 
   4   5   4       76.46       77.82      2.99 o 
   5   5   4       13.61       12.24      1.55 o 
   6   5   4       21.48       22.30      1.97 o 
   7   5   4        0.00       -0.13      1.40 o 
   8   5   4       61.42       64.58      5.19 o 
   9   5   4       85.03       97.98      6.18 o 
  10   5   4      138.13      142.38      7.87 o 
  -7   6   4       35.02       42.03      5.19 o 
  -6   6   4        0.54        3.93      2.99 o 
  -5   6   4        0.37        2.18      2.51 o 
  -4   6   4      380.75      394.59     11.84 o 
  -3   6   4      121.04      124.07      6.31 o 
  -2   6   4      348.58      354.86      9.95 o 
  -1   6   4       86.23       94.17      3.75 o 
   0   6   4       49.55       42.98      2.51 o 
   1   6   4     1675.37     1655.23     22.55 o 
   2   6   4        0.23        0.69      1.13 o 
   3   6   4       31.24       43.65      2.50 o 
   4   6   4     1917.52     1981.85     17.32 o 
   5   6   4        6.94        7.95      1.43 o 
   6   6   4       69.12       73.27      3.33 o 
   7   6   4       16.23       14.12      2.06 o 
   8   6   4       21.61       22.96      3.73 o 
   9   6   4      161.88      168.06      8.24 o 
  10   6   4        0.14       -1.88      2.49 o 
  -6   7   4       33.20       30.55      4.53 o 
  -5   7   4       52.29       60.50      5.80 o 
  -4   7   4      574.38      596.85     15.60 o 
  -3   7   4        2.97        1.56      2.24 o 
  -2   7   4       45.06       42.14      4.28 o 
  -1   7   4       40.15       41.43      2.88 o 
   0   7   4       16.03       17.83      1.97 o 
   1   7   4      890.93      835.21     10.81 o 
   2   7   4       26.46       21.15      2.05 o 
   3   7   4      832.30      754.46     10.60 o 
   4   7   4     1322.10     1311.02     39.12 o 
   5   7   4       92.17      106.26      4.33 o 
   6   7   4      282.20      277.64     20.67 o 
   7   7   4      107.00      114.91      4.60 o 
   8   7   4      399.86      415.75     12.98 o 
   9   7   4      389.07      403.69     13.25 o 
  -5   8   4      166.12      194.50     10.41 o 
  -4   8   4      285.31      271.99     10.90 o 
  -3   8   4        0.35       -0.21      2.39 o 
  -2   8   4      233.70      249.56      9.77 o 
  -1   8   4        4.16        2.86      2.27 o 
   0   8   4       15.70       18.12      2.50 o 
   1   8   4        0.34        1.74      1.49 o 
   2   8   4       65.41       57.09      3.14 o 
   3   8   4      326.29      330.14      7.67 o 
   4   8   4      401.96      376.43     10.81 o 
   5   8   4      429.42      431.52     13.38 o 
   6   8   4       46.43       47.41      3.33 o 
   7   8   4        8.95       11.83      2.12 o 
   8   8   4      149.56      174.34      9.07 o 
   9   8   4       33.36       36.22      4.45 o 
  -3   9   4       39.76       40.78      4.71 o 
  -2   9   4      138.53      143.27      7.81 o 
  -1   9   4       81.33       78.22      5.53 o 
   0   9   4      601.46      584.14     18.05 o 
   1   9   4      150.31      147.34      9.59 o 
   2   9   4      123.27      102.54      6.06 o 
   3   9   4      203.25      172.37     21.74 o 
   4   9   4       78.77       86.97      4.40 o 
   5   9   4      108.78      103.71      4.71 o 
   6   9   4      120.79      126.62      5.28 o 
   7   9   4       52.45       60.02      4.01 o 
   8   9   4      105.65      111.28      7.63 o 
   9   9   4        1.83        2.69      2.79 o 
  -2  10   4       12.85       14.95      3.32 o 
  -1  10   4       53.84       53.78      5.00 o 
   0  10   4       59.30       58.96      5.00 o 
   1  10   4      112.87      100.21      4.65 o 
   2  10   4       95.18       91.24      6.29 o 
   3  10   4      411.62      373.36     29.30 o 
   4  10   4       61.33       64.40      4.17 o 
   5  10   4        0.56        2.59      1.73 o 
   6  10   4        7.78        7.31      1.90 o 
   7  10   4        2.02        2.90      1.74 o 
   8  10   4       33.58       44.66      5.39 o 
   1  11   4        3.98        3.63      2.56 o 
   2  11   4       48.68       49.48      9.46 o 
   3  11   4        0.55        1.01      1.66 o 
   4  11   4       27.95       24.10      5.72 o 
   5  11   4        0.22        0.86      1.78 o 
   6  11   4        9.37       13.76      2.45 o 
   7  11   4       81.87       74.98      6.60 o 
  -7  -9   5       60.37       56.95      6.58 o 
  -6  -9   5        3.76        6.44      3.14 o 
  -5  -9   5      398.10      401.83     15.35 o 
  -4  -9   5        0.53        0.96      2.88 o 
  -3  -9   5       20.77       20.58      4.14 o 
  -2  -9   5       38.94       37.08      4.82 o 
  -1  -9   5        5.84        4.23      2.39 o 
   0  -9   5       15.74       18.73      3.20 o 
  -9  -8   5       49.46       59.74      6.98 o 
  -8  -8   5        4.58        4.05      3.19 o 
  -7  -8   5       10.18        6.75      3.10 o 
  -6  -8   5       77.94       76.11      6.79 o 
  -5  -8   5      339.08      334.14     13.34 o 
  -4  -8   5       61.74       56.93      5.68 o 
  -3  -8   5       60.07       55.27      5.53 o 
  -2  -8   5      405.03      361.92     12.77 o 
  -1  -8   5      224.73      194.01      9.43 o 
   0  -8   5       27.31       21.32      3.36 o 
   1  -8   5       18.01       17.36      3.21 o 
   2  -8   5       79.23       76.08      5.99 o 
  -9  -7   5       56.57       54.21      6.27 o 
  -8  -7   5      124.84      135.35      9.04 o 
  -7  -7   5        2.61        3.45      2.94 o 
  -6  -7   5       13.00       11.12      3.24 o 
  -5  -7   5      210.44      220.53     10.45 o 
  -4  -7   5       36.98       35.69      4.77 o 
  -3  -7   5       10.37       13.41      3.18 o 
  -2  -7   5       77.53       98.68      6.55 o 
  -1  -7   5      123.05       99.78      6.83 o 
   0  -7   5      241.31      210.67      8.68 o 
   1  -7   5       22.92       27.45      3.79 o 
   2  -7   5      516.56      506.15     13.54 o 
   3  -7   5      124.78      112.62      6.84 o 
   4  -7   5        3.53        4.10      2.91 o 
 -10  -6   5        3.74        2.55      2.97 o 
  -9  -6   5       68.71       73.96      7.14 o 
  -8  -6   5      266.19      297.61     12.57 o 
  -7  -6   5        0.06        1.13      2.45 o 
  -6  -6   5      640.69      711.34     18.36 o 
  -5  -6   5      355.49      337.41     11.98 o 
  -4  -6   5       11.56       13.65      3.11 o 
  -3  -6   5      122.86      113.02      6.79 o 
  -2  -6   5      103.75       86.23      5.80 o 
  -1  -6   5        3.00        4.65      2.40 o 
   0  -6   5       71.50       70.12      5.05 o 
   1  -6   5       42.89       30.06      3.30 o 
   2  -6   5       46.45       46.62      4.36 o 
   3  -6   5        0.23        0.46      2.04 o 
   4  -6   5       14.03       14.90      3.35 o 
   5  -6   5      397.23      380.10     12.68 o 
 -10  -5   5       15.98       12.81      3.49 o 
  -9  -5   5       41.07       36.49      4.90 o 
  -8  -5   5      383.44      357.62     13.22 o 
  -7  -5   5      337.67      378.40     13.41 o 
  -6  -5   5     1678.24     1774.46     27.92 o 
  -5  -5   5       21.37       18.39      3.20 o 
  -3  -5   5      467.78      481.29     15.45 o 
  -2  -5   5        0.88        0.51      1.01 o 
  -1  -5   5      824.81      845.30     16.32 o 
   0  -5   5      241.86      230.32      8.64 o 
   1  -5   5      437.50      419.52     10.79 o 
   2  -5   5       78.79       72.27      4.63 o 
   3  -5   5       13.27       12.26      2.74 o 
   4  -5   5       89.55       99.34      6.28 o 
   5  -5   5      529.82      552.42     14.38 o 
   6  -5   5      153.00      140.68      7.72 o 
 -10  -4   5        1.53        1.91      2.68 o 
  -9  -4   5      231.75      210.22     10.34 o 
  -8  -4   5        7.85       12.15      3.19 o 
  -7  -4   5      658.68      698.94     17.29 o 
  -6  -4   5      227.58      233.66      9.56 o 
  -5  -4   5      169.62      171.38      6.37 o 
  -4  -4   5      745.08      690.25     10.18 o 
  -3  -4   5     2269.03     2523.59     18.24 o 
  -2  -4   5      948.12     1053.15     10.37 o 
  -1  -4   5      832.33      840.49     15.27 o 
   0  -4   5       23.89       34.05      3.32 o 
   1  -4   5     1189.10     1246.75     18.01 o 
   2  -4   5      878.52      954.34     15.97 o 
   3  -4   5      491.38      491.51     11.54 o 
   4  -4   5      591.02      618.34     13.74 o 
   5  -4   5      100.06       95.95      5.95 o 
   6  -4   5       35.75       35.07      4.17 o 
   7  -4   5       52.26       55.32      6.38 o 
 -10  -3   5        6.30        7.53      3.14 o 
  -9  -3   5     1019.10      880.93     20.16 o 
  -8  -3   5       52.71       48.44      5.08 o 
  -7  -3   5      311.03      306.25     10.83 o 
  -6  -3   5       35.46       41.83      4.04 o 
  -5  -3   5      236.04      231.35      8.42 o 
  -4  -3   5      849.85      762.96      9.64 o 
  -3  -3   5      358.12      332.50      5.65 o 
  -2  -3   5        6.50        6.78      1.14 o 
  -1  -3   5     1122.88     1117.14     18.80 o 
   0  -3   5       77.52       70.32      3.98 o 
   1  -3   5      294.44      232.87      6.80 o 
   2  -3   5        0.99        2.45      1.63 o 
   3  -3   5      545.05      550.85     11.09 o 
   4  -3   5     1075.03     1121.96     16.94 o 
   5  -3   5      580.83      587.47     12.68 o 
   6  -3   5        4.29        7.73      2.00 o 
   7  -3   5       90.74       99.26      7.29 o 
   8  -3   5       46.19       61.41      6.44 o 
 -10  -2   5      263.21      227.57     10.76 o 
  -9  -2   5       50.70       45.90      5.17 o 
  -8  -2   5      293.11      311.32     11.25 o 
  -7  -2   5       57.36       56.42      4.77 o 
  -6  -2   5      154.48      140.30      6.77 o 
  -5  -2   5      478.45      457.49      7.89 o 
  -4  -2   5     2337.56     2645.65     30.06 o 
  -3  -2   5      289.05      296.85      7.09 o 
  -2  -2   5     1103.72     1136.53     30.07 o 
  -1  -2   5     1906.12     1923.60     13.96 o 
   0  -2   5     2027.51     2085.93     21.77 o 
   1  -2   5     2443.82     2507.17     23.74 o 
   2  -2   5      280.17      353.65      7.68 o 
   3  -2   5     1066.82     1115.44     14.59 o 
   4  -2   5      685.43      754.50     12.52 o 
   5  -2   5      979.84     1080.04     16.88 o 
   6  -2   5      250.41      245.46      8.47 o 
   7  -2   5      481.52      527.16     15.20 o 
   8  -2   5      107.78      119.89      7.91 o 
 -10  -1   5      195.97      176.12      9.41 o 
  -9  -1   5      361.53      327.65     12.19 o 
  -8  -1   5        7.25        6.88      2.63 o 
  -7  -1   5       46.84       47.87      4.45 o 
  -6  -1   5        0.33        2.98      1.99 o 
  -5  -1   5     1297.04     1302.13     15.68 o 
  -4  -1   5      148.00      147.09      8.92 o 
  -3  -1   5     5759.49     6327.10     72.35 o 
  -2  -1   5      814.87      830.70      8.27 o 
  -1  -1   5      400.75      371.15      4.91 o 
   0  -1   5       50.27       64.60      2.80 o 
   1  -1   5       42.64       36.72      2.14 o 
   2  -1   5      115.61      127.58      5.90 o 
   3  -1   5     3987.88     4229.95     24.49 o 
   4  -1   5      628.19      684.81      8.15 o 
   5  -1   5      418.60      408.01      6.69 o 
   6  -1   5      567.59      538.20      8.52 o 
   7  -1   5        9.49       11.81      3.13 o 
   8  -1   5       22.47       25.46      4.02 o 
   9  -1   5       45.37       44.45      5.06 o 
 -10   0   5       63.47       58.89      5.77 o 
  -9   0   5      164.78      160.01      8.53 o 
  -8   0   5      271.44      282.52     10.54 o 
  -7   0   5        1.85        1.93      2.33 o 
  -6   0   5      548.37      599.30     13.38 o 
  -5   0   5     3338.50     3739.04     26.01 o 
  -4   0   5       64.25       60.19      2.32 o 
  -3   0   5      569.04      659.02     14.83 o 
  -2   0   5      964.95      962.53     24.88 o 
  -1   0   5     2451.68     2563.37     30.05 o 
   0   0   5      594.35      735.00     14.92 o 
   1   0   5     1791.91     1780.55     19.48 o 
   2   0   5       26.99       15.99      1.65 o 
   3   0   5       55.65       82.20      2.21 o 
   4   0   5     4483.19     4998.92     26.39 o 
   5   0   5       26.64       24.46      1.72 o 
   6   0   5      349.48      306.63      7.58 o 
   7   0   5      210.84      203.24      8.09 o 
   8   0   5      417.24      415.32     12.64 o 
   9   0   5      219.73      211.44      9.65 o 
  10   0   5       14.01       15.75      3.69 o 
 -10   1   5        1.12        0.01      2.95 o 
  -9   1   5      330.36      321.05     11.84 o 
  -8   1   5       67.70       72.35      5.51 o 
  -7   1   5      153.36      143.36      7.06 o 
  -6   1   5     1839.93     1913.45     24.81 o 
  -5   1   5      383.24      406.94     10.05 o 
  -4   1   5     2973.53     3196.78     35.78 o 
  -3   1   5       34.52       38.70      4.24 o 
  -2   1   5       16.75       17.63      1.28 o 
  -1   1   5     2291.92     2378.56     46.23 o 
   0   1   5      608.09      630.98     14.31 o 
   1   1   5      824.00      967.29     10.90 o 
   2   1   5     2723.60     2862.64     23.91 o 
   3   1   5       22.57       19.03      1.25 o 
   4   1   5        1.84        9.37      6.87 o 
   5   1   5        2.46        5.90      1.09 o 
   6   1   5        4.37        5.34      1.17 o 
   7   1   5       63.46       64.74      4.60 o 
   8   1   5      250.24      241.99      9.21 o 
   9   1   5        0.27       -1.49      1.99 o 
  10   1   5       63.13       68.57      6.06 o 
  -9   2   5       11.82       13.81      3.20 o 
  -8   2   5      285.73      258.94     10.22 o 
  -7   2   5       31.21       30.42      3.91 o 
  -6   2   5     1512.36     1480.98     22.01 o 
  -5   2   5      183.49      167.89      6.46 o 
  -4   2   5      295.19      320.17      8.39 o 
  -3   2   5     1341.59     1274.20     11.70 o 
  -2   2   5      276.58      287.58      4.23 o 
  -1   2   5     5242.14     5502.18     31.45 o 
   0   2   5     2269.99     2306.68     33.57 o 
   1   2   5      641.69      550.74      4.58 o 
   2   2   5      443.46      356.93      6.87 o 
   3   2   5       36.58       33.82      1.28 o 
   4   2   5      115.79      169.27      3.91 o 
   5   2   5      231.41      213.54     24.96 o 
   6   2   5      491.32      512.88      7.24 o 
   7   2   5      145.92      155.58      6.82 o 
   8   2   5      124.61      118.50      6.39 o 
   9   2   5      169.69      149.33      7.53 o 
  10   2   5      200.07      206.09      9.41 o 
  -9   3   5        0.21       -0.01      2.40 o 
  -8   3   5       42.34       39.88      4.66 o 
  -7   3   5      261.46      248.43      9.79 o 
  -6   3   5      665.76      699.03     15.34 o 
  -5   3   5      548.77      594.18     13.00 o 
  -4   3   5      205.82      205.39      7.28 o 
  -3   3   5       23.48       35.33      2.89 o 
  -2   3   5     2639.88     2621.23     16.02 o 
  -1   3   5      490.45      572.47      5.48 o 
   0   3   5     3935.58     4113.17     32.56 o 
   1   3   5      315.36      312.74      4.52 o 
   2   3   5     3595.85     3720.87     41.64 o 
   3   3   5     1101.46     1178.33      9.22 o 
   4   3   5      360.27      351.20      5.96 o 
   5   3   5      131.60      122.79      3.19 o 
   6   3   5     1056.84     1070.33     10.67 o 
   7   3   5      781.96      753.54     14.65 o 
   8   3   5      119.68      118.27      6.24 o 
   9   3   5      235.17      210.13      8.45 o 
  10   3   5       14.82       13.75      3.26 o 
  -8   4   5        2.11        0.49      2.30 o 
  -7   4   5      234.98      276.78     10.93 o 
  -6   4   5        3.32        1.16      2.06 o 
  -5   4   5       13.00       13.75      2.98 o 
  -4   4   5     1170.46     1122.96     17.49 o 
  -3   4   5      459.99      508.22     11.21 o 
  -2   4   5      191.29      155.94      4.06 o 
  -1   4   5        5.48        6.57      0.90 o 
   0   4   5       80.81       78.34      1.98 o 
   1   4   5     1527.68     1446.30     26.88 o 
   2   4   5      423.28      462.62      7.57 o 
   3   4   5        0.74        9.53      6.56 o 
   4   4   5     4167.11     4211.13     23.91 o 
   5   4   5      444.62      409.50     16.86 o 
   6   4   5      471.43      486.59      8.00 o 
   7   4   5       10.59        9.39      2.22 o 
   8   4   5       28.96       27.20      3.55 o 
   9   4   5      400.21      409.71     12.26 o 
  10   4   5       58.80       53.48      5.09 o 
  11   4   5       14.11       22.60      4.13 o 
  -7   5   5      126.56      131.91      7.95 o 
  -6   5   5       52.10       37.29      4.59 o 
  -5   5   5        1.87        0.21      2.40 o 
  -4   5   5      757.64      735.15     15.04 o 
  -3   5   5      385.17      374.57     10.07 o 
  -2   5   5      598.44      582.50      8.66 o 
  -1   5   5      407.16      396.55     10.57 o 
   0   5   5      405.41      464.76      9.64 o 
   1   5   5     1867.42     1904.91     29.02 o 
   2   5   5        4.04        2.46      0.79 o 
   3   5   5     2069.76     2144.37     71.29 o 
   4   5   5      271.86      247.79      5.18 o 
   5   5   5      659.52      703.64     21.81 o 
   6   5   5      122.35      122.40      3.95 o 
   7   5   5       14.63       19.53      3.16 o 
   8   5   5      220.44      209.17      8.46 o 
   9   5   5      260.57      277.38     10.46 o 
  10   5   5       13.62        9.03      3.15 o 
  11   5   5       52.60       58.23      5.70 o 
  -7   6   5       24.31       28.90      4.38 o 
  -6   6   5        6.95        9.30      3.45 o 
  -5   6   5      166.30      151.20      7.88 o 
  -4   6   5      120.89      120.51      6.86 o 
  -3   6   5      299.13      290.76      9.46 o 
  -2   6   5       26.51       23.92      3.00 o 
  -1   6   5      235.42      226.78      5.64 o 
   0   6   5      906.32      837.05     10.34 o 
   1   6   5     1452.96     1525.74     14.25 o 
   2   6   5       10.14       11.56      1.80 o 
   3   6   5      152.92      151.11      4.73 o 
   4   6   5       56.90       59.43      3.33 o 
   5   6   5      793.98      777.51     10.28 o 
   6   6   5        1.95        0.79      1.27 o 
   7   6   5       15.65       12.58      3.03 o 
   8   6   5      230.92      259.27      9.83 o 
   9   6   5       55.91       61.11      5.52 o 
  10   6   5        1.43        3.53      2.86 o 
  -6   7   5       19.87       26.77      4.51 o 
  -5   7   5      537.47      580.61     16.11 o 
  -4   7   5        4.71        5.76      2.90 o 
  -3   7   5       76.16       74.85      5.35 o 
  -2   7   5       47.91       47.99      4.23 o 
  -1   7   5       63.14       67.72      3.55 o 
   0   7   5     1337.02     1379.76     14.70 o 
   1   7   5      471.34      473.09     10.53 o 
   2   7   5       88.26       95.33      6.56 o 
   3   7   5      240.95      207.04      5.62 o 
   4   7   5      239.40      281.50      8.47 o 
   5   7   5      738.79      776.23     11.17 o 
   6   7   5        0.79        1.45      1.38 o 
   7   7   5      223.46      232.84      9.51 o 
   8   7   5      271.25      284.00     10.87 o 
   9   7   5        7.60       13.40      3.40 o 
  10   7   5        2.16        1.41      2.57 o 
  -5   8   5      163.56      191.84      9.85 o 
  -4   8   5       32.13       37.08      4.53 o 
  -3   8   5      110.24      109.22      6.78 o 
  -2   8   5      278.79      271.76      9.90 o 
  -1   8   5      685.02      683.30     15.18 o 
   0   8   5        5.94        9.34      1.89 o 
   1   8   5        1.31        2.03      1.82 o 
   2   8   5      100.43       80.81      6.66 o 
   3   8   5      279.06      259.25     10.00 o 
   4   8   5      159.60      151.79      5.70 o 
   5   8   5      405.39      407.44     17.49 o 
   6   8   5       23.49       24.00      2.50 o 
   7   8   5       80.15       84.85      6.30 o 
   8   8   5      471.44      485.45     14.96 o 
   9   8   5        4.01        3.83      2.61 o 
  10   8   5       18.78       22.35      4.21 o 
  -3   9   5       95.44       87.99      6.47 o 
  -2   9   5       87.11       88.70      6.14 o 
  -1   9   5      298.21      306.05     10.47 o 
   0   9   5      196.04      184.76     13.79 o 
   1   9   5        2.61        2.71      1.57 o 
   2   9   5       84.01       70.42      3.64 o 
   3   9   5       19.13       21.03      2.21 o 
   4   9   5       82.40       93.42      4.48 o 
   5   9   5        6.48        8.47      1.98 o 
   6   9   5       69.51       70.33      4.01 o 
   7   9   5      417.32      443.63     14.71 o 
   8   9   5        3.40        4.96      2.67 o 
   9   9   5        3.75        3.82      2.77 o 
  -2  10   5       44.21       49.34      5.11 o 
  -1  10   5       25.75       28.73      3.85 o 
   0  10   5        1.86        2.65      2.09 o 
   1  10   5      173.13      160.35     10.58 o 
   2  10   5      427.83      427.31     17.55 o 
   3  10   5        0.09        2.43      1.81 o 
   4  10   5        2.72        3.75      1.75 o 
   5  10   5      275.52      274.33      7.96 o 
   6  10   5        6.55        7.07      2.08 o 
   7  10   5       36.71       52.14      5.69 o 
   8  10   5        0.23       -0.13      2.80 o 
   1  11   5        8.58       11.46      2.41 o 
   2  11   5      180.28      178.77      7.36 o 
   3  11   5       89.45       82.88      6.72 o 
   4  11   5        1.39        0.85      1.54 o 
   5  11   5        6.08        9.53      3.33 o 
   6  11   5       77.09       86.55      5.02 o 
   7  11   5        1.19        1.49      3.06 o 
  -6  -9   6      256.37      299.74     13.95 o 
  -5  -9   6       43.55       52.18      6.21 o 
  -4  -9   6       38.40       32.21      5.05 o 
  -3  -9   6       10.91       16.09      4.10 o 
  -2  -9   6        4.76        3.57      2.86 o 
  -1  -9   6      117.00      117.60      7.18 o 
  -8  -8   6       52.65       49.14      6.32 o 
  -7  -8   6      151.51      161.99     10.20 o 
  -6  -8   6      210.68      192.43     10.62 o 
  -5  -8   6       48.72       45.98      5.56 o 
  -4  -8   6       57.02       59.84      5.99 o 
  -3  -8   6      158.30      146.53      8.74 o 
  -2  -8   6      135.27       96.88      7.12 o 
  -1  -8   6      163.19      131.74      7.96 o 
   0  -8   6       11.25        9.35      2.78 o 
   1  -8   6      280.24      291.22     11.22 o 
   2  -8   6       27.95       34.73      4.57 o 
  -9  -7   6        1.64        3.66      3.06 o 
  -8  -7   6       85.72       90.41      7.90 o 
  -7  -7   6      195.92      214.94     11.23 o 
  -6  -7   6        2.12        2.24      2.98 o 
  -5  -7   6       46.63       50.74      5.71 o 
  -4  -7   6       25.58       28.16      4.37 o 
  -3  -7   6      236.01      239.52     10.55 o 
  -2  -7   6       55.03       50.38      5.02 o 
  -1  -7   6       30.12       30.13      4.22 o 
   0  -7   6      223.63      203.76      8.76 o 
   1  -7   6      342.87      320.28     10.67 o 
   2  -7   6       14.00       16.87      3.43 o 
   3  -7   6       13.56       15.87      3.41 o 
 -10  -6   6       20.31       22.41      4.65 o 
  -9  -6   6      126.38      127.54      9.29 o 
  -8  -6   6        6.87        6.14      3.08 o 
  -7  -6   6      700.43      719.22     19.54 o 
  -6  -6   6       38.28       43.47      5.08 o 
  -5  -6   6      506.64      534.94     15.42 o 
  -4  -6   6        2.20        0.19      2.36 o 
  -3  -6   6       22.28       24.63      3.79 o 
  -2  -6   6      612.96      532.64     14.41 o 
  -1  -6   6       90.59       82.85      5.89 o 
   0  -6   6        4.39        3.72      2.12 o 
   1  -6   6      378.05      358.46     10.74 o 
   2  -6   6      295.79      309.48     10.46 o 
   3  -6   6        1.49       -0.60      2.05 o 
   4  -6   6       44.77       45.65      4.70 o 
   5  -6   6       33.25       45.40      5.03 o 
 -10  -5   6        1.53        0.91      2.80 o 
  -9  -5   6       29.74       30.49      4.77 o 
  -8  -5   6      363.51      331.66     13.12 o 
  -7  -5   6      232.26      245.96     10.76 o 
  -6  -5   6      351.72      339.95     12.11 o 
  -5  -5   6      121.45      125.56      7.29 o 
  -4  -5   6     1586.90     1660.07     25.65 o 
  -2  -5   6       18.64       20.62      1.81 o 
  -1  -5   6       85.13       79.15      6.69 o 
   0  -5   6      276.99      250.50      8.95 o 
   1  -5   6       11.64       14.35      2.67 o 
   2  -5   6       89.16       89.40      5.36 o 
   3  -5   6       11.18       11.80      2.67 o 
   4  -5   6      126.51      121.74      6.58 o 
   5  -5   6      189.89      184.43      8.56 o 
 -10  -4   6        0.47        2.30      2.94 o 
  -9  -4   6        3.11        4.13      3.01 o 
  -8  -4   6      261.05      261.26     11.26 o 
  -7  -4   6      339.70      362.54     12.74 o 
  -6  -4   6       54.51       56.29      3.42 o 
  -5  -4   6      947.11      983.05     23.28 o 
  -4  -4   6       41.02       48.95      3.45 o 
  -3  -4   6     2280.45     2427.03     50.56 o 
  -2  -4   6      101.37      118.71      3.61 o 
  -1  -4   6      468.45      515.58     22.33 o 
   0  -4   6     1374.11     1412.72     20.84 o 
   1  -4   6      116.23      135.35      5.92 o 
   2  -4   6       29.86       29.32      3.30 o 
   3  -4   6        4.25        5.83      2.08 o 
   4  -4   6        6.57        8.40      2.50 o 
   5  -4   6      548.65      583.75     13.96 o 
   6  -4   6        0.28       -0.67      2.49 o 
   7  -4   6        2.29        1.39      3.01 o 
 -10  -3   6       12.70       10.59      3.29 o 
  -9  -3   6      261.46      211.95     10.38 o 
  -8  -3   6      424.76      438.76     14.16 o 
  -7  -3   6       98.88       89.18      6.31 o 
  -6  -3   6       46.65       44.72      4.92 o 
  -5  -3   6      530.15      582.76      9.33 o 
  -4  -3   6       40.03       43.69      2.67 o 
  -3  -3   6     2298.62     2460.75     57.12 o 
  -2  -3   6      131.50      107.33      4.02 o 
  -1  -3   6      230.37      247.95      8.98 o 
   0  -3   6     1768.67     1693.30     21.27 o 
   1  -3   6       34.62       24.25      2.68 o 
   2  -3   6       89.22       95.45      4.71 o 
   3  -3   6      319.66      328.11      8.68 o 
   4  -3   6      672.93      695.92     13.26 o 
   5  -3   6      169.48      186.49      7.28 o 
   6  -3   6      161.99      177.41      9.30 o 
   7  -3   6        6.82        4.62      3.27 o 
   8  -3   6      109.36      142.38      9.40 o 
 -10  -2   6      265.62      240.19     11.39 o 
  -9  -2   6      399.87      403.28     14.08 o 
  -8  -2   6      261.99      312.90     11.70 o 
  -7  -2   6        1.69        1.97      2.00 o 
  -6  -2   6      902.38      923.31     17.46 o 
  -5  -2   6      119.64      101.19      3.86 o 
  -4  -2   6       48.96       34.83      2.26 o 
  -3  -2   6     1339.30     1306.60     16.22 o 
  -2  -2   6      116.13      119.28      3.35 o 
  -1  -2   6     2143.20     2120.46     14.96 o 
   0  -2   6     1612.01     1674.20     19.32 o 
   1  -2   6      627.89      693.48     11.06 o 
   2  -2   6      308.69      420.33      8.53 o 
   3  -2   6       84.18       76.33      3.88 o 
   4  -2   6     2367.85     2548.82     25.13 o 
   5  -2   6        0.04        1.89      1.38 o 
   6  -2   6       11.34       10.86      3.05 o 
   7  -2   6     1055.22     1169.60     23.56 o 
   8  -2   6        1.59        3.52      3.12 o 
 -10  -1   6        0.09        2.10      2.39 o 
  -9  -1   6      750.65      738.00     18.34 o 
  -8  -1   6      181.89      179.65      8.74 o 
  -7  -1   6       10.56        8.47      2.74 o 
  -6  -1   6     1286.26     1329.88     21.05 o 
  -5  -1   6      128.57      157.07      4.83 o 
  -4  -1   6     3484.80     3994.73     25.57 o 
  -3  -1   6      142.41      175.05      4.17 o 
  -2  -1   6      143.86      139.16      3.71 o 
  -1  -1   6      865.29      756.98      8.45 o 
   0  -1   6     1164.92     1202.95      9.25 o 
   1  -1   6      319.01      326.81      9.04 o 
   2  -1   6       56.41       48.95      2.00 o 
   3  -1   6      592.61      732.75      7.94 o 
   4  -1   6      598.86      558.92      7.38 o 
   5  -1   6       56.65       59.61      2.81 o 
   6  -1   6        3.33        6.55      2.48 o 
   7  -1   6      526.27      539.02     14.70 o 
   8  -1   6       70.39       70.14      5.90 o 
   9  -1   6       45.93       44.38      5.35 o 
 -10   0   6       47.03       46.89      5.24 o 
  -9   0   6       16.00       19.70      3.56 o 
  -8   0   6      145.78      146.69      7.80 o 
  -7   0   6      340.86      328.80     11.05 o 
  -6   0   6     1010.34     1024.96     18.29 o 
  -5   0   6     1136.42     1309.93     14.18 o 
  -4   0   6     3173.55     3617.97     23.59 o 
  -3   0   6     1069.61     1137.74     35.09 o 
  -2   0   6     2365.84     2483.39     49.81 o 
  -1   0   6     5254.25     5166.98     43.56 o 
   0   0   6      683.77      683.69      5.96 o 
   1   0   6      273.84      313.31      7.61 o 
   2   0   6      163.95      133.52      7.56 o 
   3   0   6     1880.34     2073.64     13.30 o 
   4   0   6      441.50      423.02      5.68 o 
   5   0   6      314.59      345.95      5.66 o 
   6   0   6       17.75       19.72      3.10 o 
   7   0   6      325.45      318.08     10.37 o 
   8   0   6        0.60        0.83      2.03 o 
   9   0   6       11.66        9.04      3.30 o 
 -10   1   6      206.20      213.98     10.75 o 
  -9   1   6       38.09       41.04      4.94 o 
  -8   1   6       45.63       41.54      4.39 o 
  -7   1   6       14.07       12.11      2.83 o 
  -6   1   6      379.93      347.60     10.17 o 
  -5   1   6      318.50      305.61      8.76 o 
  -4   1   6       27.47       26.83      1.97 o 
  -3   1   6      123.59       98.07      3.62 o 
  -2   1   6     3121.81     3220.82     17.06 o 
  -1   1   6      422.60      392.66      7.24 o 
   0   1   6     4333.84     4766.37    124.81 o 
   1   1   6      791.89      754.20      9.69 o 
   2   1   6      178.61      165.97      4.82 o 
   3   1   6     2479.59     2548.98     14.76 o 
   4   1   6        0.05       -0.40      0.81 o 
   5   1   6      128.74      154.92      3.56 o 
   7   1   6      209.23      196.88      8.02 o 
   8   1   6        8.79        6.97      2.70 o 
   9   1   6        7.17        4.37      2.31 o 
  10   1   6        8.74        7.54      3.08 o 
  -9   2   6      113.02      109.47      7.43 o 
  -8   2   6       32.92       30.61      4.14 o 
  -7   2   6     1558.99     1584.88     24.75 o 
  -6   2   6        4.50        9.89      2.81 o 
  -5   2   6      135.13      112.75      5.68 o 
  -4   2   6        5.59        4.55      1.22 o 
  -3   2   6      128.84      123.28      3.55 o 
  -2   2   6     2817.73     2876.19     20.49 o 
  -1   2   6       66.79       63.51      1.69 o 
   0   2   6      228.83      201.47      2.63 o 
   1   2   6     2283.53     2410.32     31.45 o 
   2   2   6     1334.99     1437.39     15.97 o 
   3   2   6       59.11       51.76      2.96 o 
   4   2   6       92.54       68.32      3.07 o 
   5   2   6      613.08      610.31     20.76 o 
   6   2   6      912.48      916.97     16.13 o 
   7   2   6      317.99      345.44     10.41 o 
   8   2   6      251.86      262.41      9.71 o 
   9   2   6      189.78      179.97      8.51 o 
  10   2   6       18.05       24.49      3.98 o 
  -9   3   6        8.07        4.87      2.69 o 
  -8   3   6        0.05       -0.87      2.13 o 
  -7   3   6      308.67      302.28     10.87 o 
  -6   3   6       14.85       13.51      2.77 o 
  -5   3   6      150.75      147.55      6.61 o 
  -4   3   6      501.70      454.61     10.50 o 
  -3   3   6      989.37     1054.88     42.66 o 
  -2   3   6      918.04      883.12     17.83 o 
  -1   3   6      372.36      393.02      4.44 o 
   0   3   6     3337.66     3421.45     34.36 o 
   1   3   6     4658.47     4691.84     25.56 o 
   2   3   6       64.12       38.14      1.37 o 
   3   3   6      790.92      826.68     14.31 o 
   4   3   6      194.11      221.60      3.69 o 
   5   3   6      258.43      218.36      4.10 o 
   6   3   6      545.24      512.74     11.64 o 
   7   3   6       18.44       16.32      2.64 o 
   8   3   6      552.02      495.09     12.41 o 
   9   3   6       32.44       30.47      3.67 o 
  10   3   6       71.67       72.29      5.73 o 
  -8   4   6      117.20      116.60      7.77 o 
  -7   4   6       24.88       25.19      3.76 o 
  -6   4   6       15.22       19.91      3.24 o 
  -5   4   6      166.18      142.25      6.73 o 
  -4   4   6      277.11      285.11      8.92 o 
  -3   4   6     2043.85     2184.27     24.54 o 
  -2   4   6        8.86       11.09      1.21 o 
  -1   4   6      816.21      773.07     19.26 o 
   0   4   6      422.92      417.03      4.65 o 
   1   4   6     2055.83     2273.38     16.20 o 
   2   4   6      418.37      497.91      4.66 o 
   3   4   6       20.21       28.01      1.72 o 
   4   4   6     1859.27     1857.67     13.67 o 
   5   4   6     4421.01     4520.58    114.31 o 
   6   4   6      253.52      181.01      6.94 o 
   7   4   6      124.71      106.17      5.85 o 
   8   4   6      995.04      963.74     18.31 o 
   9   4   6        0.62        3.27      2.31 o 
  10   4   6        1.37        1.26      2.42 o 
  -7   5   6        0.12        2.01      2.64 o 
  -6   5   6        0.91        1.26      2.16 o 
  -5   5   6       99.63      110.12      6.68 o 
  -4   5   6        1.81        2.37      2.34 o 
  -3   5   6      248.40      236.26      8.30 o 
  -2   5   6     1017.16     1090.13     12.22 o 
  -1   5   6       27.87       28.17      1.61 o 
   0   5   6     1027.29      958.08     11.31 o 
   1   5   6      147.28      159.59      2.92 o 
   2   5   6       30.25       22.37      1.19 o 
   3   5   6       10.45       15.90      1.53 o 
   4   5   6        1.01        3.14      1.29 o 
   5   5   6     1964.07     2133.11     16.73 o 
   6   5   6      306.78      264.17      8.79 o 
   7   5   6        1.61        1.67      2.08 o 
   8   5   6      374.93      379.39     11.84 o 
   9   5   6        4.18        6.03      2.79 o 
  10   5   6       13.03       17.56      3.51 o 
  -7   6   6       30.41       34.57      4.86 o 
  -6   6   6       38.74       42.28      4.97 o 
  -5   6   6       31.85       30.25      4.01 o 
  -4   6   6      121.94      138.15      7.03 o 
  -3   6   6      377.33      365.59     10.48 o 
  -2   6   6      985.99      977.62     12.28 o 
  -1   6   6     1176.90     1255.54     21.71 o 
   0   6   6      636.33      661.97      6.86 o 
   1   6   6      576.20      577.45      8.17 o 
   2   6   6        0.24        1.44      1.16 o 
   3   6   6     1108.54     1214.91     14.27 o 
   4   6   6      220.27      205.09      5.12 o 
   5   6   6        8.21        5.96      1.48 o 
   6   6   6      379.04      360.90     11.19 o 
   7   6   6      162.86      179.72      8.43 o 
   8   6   6      169.22      175.17      8.46 o 
   9   6   6        8.82       12.29      3.10 o 
  10   6   6       35.55       30.32      4.33 o 
  -6   7   6       92.36       97.90      7.45 o 
  -5   7   6        0.39        3.78      2.83 o 
  -4   7   6      360.48      386.95     12.73 o 
  -3   7   6        5.12        3.20      2.04 o 
  -2   7   6       74.61       75.30      5.24 o 
  -1   7   6      394.35      430.83     17.52 o 
   0   7   6      139.69      128.52      4.44 o 
   1   7   6      492.54      465.43      7.89 o 
   2   7   6      275.17      257.48     14.83 o 
   3   7   6       27.88       29.07      3.59 o 
   4   7   6     1424.99     1525.34     15.80 o 
   5   7   6        2.53        3.50      1.50 o 
   6   7   6       22.48       22.58      3.52 o 
   7   7   6      177.88      199.70      9.08 o 
   8   7   6       81.89       83.64      6.31 o 
   9   7   6        4.82        8.12      2.95 o 
  10   7   6        2.32        0.52      2.59 o 
  -5   8   6        0.16        0.48      3.20 o 
  -4   8   6      220.34      222.85     10.09 o 
  -3   8   6       79.49       70.70      5.54 o 
  -2   8   6      508.87      493.39     12.92 o 
  -1   8   6       44.76       45.15      3.17 o 
   0   8   6       83.28       79.91      3.82 o 
   1   8   6        0.17        0.00      1.32 o 
   2   8   6      236.13      231.39      6.02 o 
   3   8   6       73.32       63.63      6.09 o 
   4   8   6      420.76      440.09      8.85 o 
   5   8   6       11.64       12.33      2.12 o 
   6   8   6        0.45       -0.84      1.94 o 
   7   8   6      306.15      327.16     12.14 o 
   8   8   6      109.12      110.49      7.48 o 
   9   8   6       54.37       52.90      5.39 o 
  10   8   6       52.84       60.34      6.11 o 
  -3   9   6        0.17        1.73      2.31 o 
  -2   9   6      521.15      527.84     14.07 o 
  -1   9   6      147.29      148.17      7.40 o 
   0   9   6      185.54      193.48      6.15 o 
   1   9   6       45.21       42.42      3.15 o 
   2   9   6        0.80        4.94      1.84 o 
   3   9   6      332.31      313.62     32.84 o 
   4   9   6      119.32      131.43      7.73 o 
   5   9   6       16.90       15.98      2.83 o 
   6   9   6      118.54      136.44      8.15 o 
   7   9   6       22.07       21.36      3.88 o 
   8   9   6       13.13       19.08      3.73 o 
   9   9   6        3.47        8.25      3.08 o 
  -2  10   6        1.23        4.83      2.55 o 
  -1  10   6       19.40       15.68      3.27 o 
   0  10   6       59.02       57.49      4.15 o 
   1  10   6        3.06        1.78      1.68 o 
   2  10   6       89.15       81.80      4.17 o 
   3  10   6      351.12      321.66     32.60 o 
   4  10   6       22.73       20.92      2.96 o 
   5  10   6       66.54       64.27      4.07 o 
   6  10   6      223.22      251.03     11.54 o 
   7  10   6       42.35       48.05      5.47 o 
   8  10   6       16.17       19.51      4.06 o 
   1  11   6       48.52       53.51      3.80 o 
   2  11   6       70.23       69.54      4.05 o 
   3  11   6      266.69      266.76     29.77 o 
   4  11   6      137.97      141.18     13.56 o 
   5  11   6       25.99       24.55      2.67 o 
   6  11   6       42.98       41.77      5.39 o 
   7  11   6       54.11       55.24      6.30 o 
  -5  -9   7      306.91      341.75     14.95 o 
  -4  -9   7        0.07       -0.84      2.98 o 
  -3  -9   7        2.56        3.17      3.10 o 
  -2  -9   7       41.33       45.29      5.64 o 
  -7  -8   7      228.53      236.46     12.66 o 
  -6  -8   7       21.82       19.11      4.52 o 
  -5  -8   7      160.25      156.09      9.76 o 
  -4  -8   7       58.97       55.01      6.07 o 
  -3  -8   7        6.63        7.90      2.99 o 
  -2  -8   7      521.29      476.02     15.60 o 
  -1  -8   7        0.33        0.09      2.60 o 
   0  -8   7        3.74        7.29      2.61 o 
   1  -8   7       29.40       38.54      4.70 o 
  -9  -7   7       17.62       19.76      4.48 o 
  -8  -7   7      240.80      264.82     13.28 o 
  -7  -7   7        1.86        4.22      2.99 o 
  -6  -7   7      244.39      250.81     12.00 o 
  -5  -7   7        8.89        8.91      3.64 o 
  -4  -7   7       54.03       62.28      6.23 o 
  -3  -7   7       18.64       30.00      4.65 o 
  -2  -7   7       66.27       73.35      6.02 o 
  -1  -7   7      263.82      230.66     10.38 o 
   0  -7   7        0.33       -0.48      2.37 o 
   1  -7   7      291.83      261.30      9.79 o 
   2  -7   7       49.50       44.32      4.68 o 
   3  -7   7        3.73        2.63      2.93 o 
  -9  -6   7       22.35       35.57      5.77 o 
  -8  -6   7      196.81      191.60     10.81 o 
  -7  -6   7        0.67        2.80      2.57 o 
  -6  -6   7        7.71        6.75      2.93 o 
  -5  -6   7       23.58       26.83      4.25 o 
  -4  -6   7      143.26      140.36      8.36 o 
  -3  -6   7      383.78      406.42     13.29 o 
  -2  -6   7        2.61        1.59      2.52 o 
  -1  -6   7        4.03        1.35      2.16 o 
   0  -6   7      489.85      438.66     13.32 o 
   1  -6   7       16.69       24.93      3.62 o 
   2  -6   7      344.31      343.34     11.23 o 
   3  -6   7       24.25       26.83      3.88 o 
   4  -6   7        1.77        0.91      2.40 o 
 -10  -5   7       56.10       72.43      7.45 o 
  -9  -5   7      111.76       96.34      7.89 o 
  -8  -5   7      221.51      242.27     11.83 o 
  -7  -5   7        0.26        3.63      2.73 o 
  -6  -5   7      717.76      753.94     18.86 o 
  -5  -5   7       21.20       22.59      3.92 o 
  -4  -5   7        4.67        5.58      2.90 o 
  -3  -5   7     1720.41     1715.57     26.48 o 
  -2  -5   7      135.18      157.44      5.74 o 
  -1  -5   7       97.34       94.10      3.66 o 
   0  -5   7      451.25      428.61     11.92 o 
   1  -5   7        0.35        1.54      1.91 o 
   2  -5   7       55.86       48.33      4.30 o 
   3  -5   7       20.40       20.33      3.34 o 
   4  -5   7      166.89      165.32      7.88 o 
 -10  -4   7        0.50        2.06      2.64 o 
  -9  -4   7      273.78      248.63     11.82 o 
  -8  -4   7       10.67       18.93      4.00 o 
  -7  -4   7       74.42       72.09      6.06 o 
  -6  -4   7       13.20       11.78      2.18 o 
  -5  -4   7       23.14       25.72      2.46 o 
  -4  -4   7     1300.63     1347.23     15.53 o 
  -3  -4   7      983.59     1017.86     40.18 o 
  -2  -4   7      418.21      393.08     11.97 o 
  -1  -4   7     1129.22     1168.60     27.18 o 
   0  -4   7      517.78      501.40     12.15 o 
   2  -4   7      957.87     1022.32     17.26 o 
   3  -4   7      118.12       93.87      5.21 o 
   4  -4   7      552.42      576.10     13.32 o 
   6  -4   7       14.60       13.75      3.77 o 
 -10  -3   7        0.41        1.99      2.60 o 
  -9  -3   7      310.17      281.64     12.16 o 
  -8  -3   7       43.66       38.34      4.82 o 
  -7  -3   7        2.53        0.76      2.50 o 
  -6  -3   7      858.26      873.94     12.73 o 
  -5  -3   7      149.61      164.97      5.15 o 
  -4  -3   7     2677.38     2877.78     45.95 o 
  -3  -3   7       54.51       43.75      3.06 o 
  -2  -3   7       40.44       48.12      2.45 o 
  -1  -3   7     1116.91     1082.69     11.11 o 
   0  -3   7      253.01      251.29      8.06 o 
   1  -3   7      678.28      613.89     12.20 o 
   2  -3   7        6.03        7.05      1.96 o 
   3  -3   7      381.58      360.77      9.21 o 
   4  -3   7      717.98      809.15     15.00 o 
   5  -3   7      193.31      220.81     10.06 o 
   6  -3   7       46.49       49.95      5.36 o 
   7  -3   7      184.05      204.31     10.89 o 
 -10  -2   7       33.96       38.67      5.08 o 
  -9  -2   7      460.85      459.37     14.80 o 
  -8  -2   7      207.16      166.54      8.52 o 
  -7  -2   7       54.22       50.54      4.81 o 
  -6  -2   7      140.66      135.37      4.94 o 
  -5  -2   7     1124.42     1229.76     23.80 o 
  -4  -2   7      194.41      182.77      5.24 o 
  -3  -2   7       54.76       53.02      2.57 o 
  -2  -2   7     1668.69     1773.77     14.37 o 
  -1  -2   7     5280.91     5460.21     43.78 o 
   0  -2   7     1784.17     1926.13     21.60 o 
   1  -2   7       67.60       52.97      3.18 o 
   2  -2   7       26.24       18.94      2.12 o 
   3  -2   7     1074.29     1179.47     11.98 o 
   4  -2   7      756.43      791.65     10.28 o 
   5  -2   7      157.11      168.54      8.01 o 
   6  -2   7       15.56       15.35      3.38 o 
   7  -2   7      104.47      120.67      7.98 o 
   8  -2   7      147.79      155.61      9.41 o 
 -10  -1   7       90.93       85.16      6.89 o 
  -9  -1   7       72.52       76.75      6.37 o 
  -8  -1   7      435.87      462.60     14.27 o 
  -7  -1   7      351.78      333.37     11.45 o 
  -6  -1   7       60.40       64.08      3.58 o 
  -5  -1   7     1350.18     1410.56     15.07 o 
  -4  -1   7       90.55       85.38      7.09 o 
  -3  -1   7      465.44      537.34      7.70 o 
  -2  -1   7      345.71      301.33      4.46 o 
  -1  -1   7      290.84      291.20      4.60 o 
   0  -1   7     1403.78     1417.13     18.75 o 
   1  -1   7      779.56      826.00     32.32 o 
   2  -1   7      372.10      380.95      5.37 o 
   3  -1   7     1284.70     1321.96     11.48 o 
   4  -1   7      564.28      617.60      8.03 o 
   5  -1   7        1.45        3.89      1.97 o 
   6  -1   7      520.36      515.30     13.84 o 
   7  -1   7       27.88       24.36      3.82 o 
   8  -1   7      174.37      189.10      9.59 o 
   9  -1   7       58.61       57.47      6.14 o 
 -10   0   7       74.91       84.91      7.19 o 
  -9   0   7       92.95       66.87      5.84 o 
  -8   0   7       18.28       21.72      3.63 o 
  -7   0   7      690.21      656.78     15.79 o 
  -6   0   7      379.77      408.52     11.55 o 
  -5   0   7     1908.72     2121.64     19.49 o 
  -4   0   7        2.76        4.43      1.37 o 
  -3   0   7      195.75      253.17     12.34 o 
  -2   0   7     3466.54     3806.59     17.86 o 
  -1   0   7      830.56      877.87     20.86 o 
   0   0   7       39.67       37.41      1.75 o 
   1   0   7      419.87      389.78      4.76 o 
   2   0   7        2.19        5.95      0.86 o 
   3   0   7     2077.02     1982.10     37.63 o 
   4   0   7       27.50       33.80      1.86 o 
   5   0   7       27.91       32.32      3.42 o 
   6   0   7      742.38      721.01     15.13 o 
   7   0   7        5.59        7.97      2.63 o 
   8   0   7       10.86       13.31      3.17 o 
   9   0   7       24.99       33.85      4.68 o 
  -9   1   7       34.40       41.74      4.77 o 
  -8   1   7        1.48        4.75      2.47 o 
  -7   1   7      148.00      145.96      7.41 o 
  -6   1   7        1.02        2.07      2.00 o 
  -5   1   7     1478.04     1501.99     68.15 o 
  -4   1   7      192.95      182.44      4.85 o 
  -3   1   7      188.49      178.90      4.31 o 
  -2   1   7      663.20      673.48     18.24 o 
  -1   1   7    10216.26    11241.75     42.81 o 
   0   1   7     2507.39     2678.93     55.81 o 
   1   1   7     1443.50     1629.52     10.59 o 
   2   1   7      820.34      785.66     11.25 o 
   3   1   7       75.91       83.21      1.84 o 
   4   1   7       27.52       30.59      1.51 o 
   5   1   7      319.24      286.48      8.61 o 
   6   1   7      143.81      132.57      6.37 o 
   7   1   7       49.22       56.47      4.67 o 
   8   1   7       33.21       30.44      3.79 o 
   9   1   7       39.82       35.22      4.28 o 
  10   1   7        1.36       -0.84      2.62 o 
  -9   2   7      117.73      116.10      7.65 o 
  -8   2   7      324.05      302.60     11.35 o 
  -7   2   7      157.10      159.91      7.79 o 
  -6   2   7      255.19      265.59      9.30 o 
  -5   2   7        1.65        1.92      2.01 o 
  -4   2   7      342.76      329.32      8.70 o 
  -3   2   7      975.18      961.92     14.19 o 
  -2   2   7       11.74        9.90      1.01 o 
  -1   2   7     5198.98     5899.03     36.76 o 
   0   2   7      878.86      875.88     32.91 o 
   1   2   7     1337.09     1504.21     57.83 o 
   2   2   7     1712.65     1478.34     15.97 o 
   3   2   7      209.69      181.83      5.51 o 
   4   2   7      131.52      153.84      5.94 o 
   5   2   7      774.74      754.10     13.87 o 
   6   2   7       69.97       76.89      4.88 o 
   7   2   7       30.15       22.66      3.20 o 
   8   2   7      397.40      377.53     11.80 o 
   9   2   7       15.29       18.41      3.45 o 
  10   2   7      179.53      192.33      9.72 o 
  -9   3   7        1.41        3.37      2.80 o 
  -8   3   7      478.61      468.84     14.61 o 
  -7   3   7       13.74       12.39      3.27 o 
  -6   3   7      142.02      129.57      6.72 o 
  -5   3   7      137.77      139.19      6.44 o 
  -4   3   7      351.15      327.30      7.56 o 
  -3   3   7       83.71       72.82      2.94 o 
  -2   3   7     1227.18     1314.50     13.35 o 
  -1   3   7      166.42      213.84     10.46 o 
   0   3   7     1168.59     1222.21      8.03 o 
   1   3   7       68.45       45.16      1.36 o 
   2   3   7      968.96      914.34      6.85 o 
   3   3   7      164.88      137.98      5.06 o 
   4   3   7       65.88       88.64      4.60 o 
   5   3   7     2670.93     2714.72     28.56 o 
   6   3   7      234.32      214.97      7.84 o 
   8   3   7        1.36        0.63      2.10 o 
   9   3   7      151.35      122.86      6.73 o 
  10   3   7       20.30       21.04      3.59 o 
  -8   4   7        0.89        1.34      2.74 o 
  -7   4   7      269.90      249.01     10.27 o 
  -6   4   7       34.35       30.68      4.01 o 
  -5   4   7      117.95      108.84      6.07 o 
  -4   4   7      431.39      475.71     11.59 o 
  -3   4   7      461.71      489.42     11.88 o 
  -2   4   7     1289.92     1324.21     10.22 o 
  -1   4   7     8057.90     8867.71     52.62 o 
   0   4   7      595.63      614.03     10.65 o 
   1   4   7       33.93       27.22      1.25 o 
   2   4   7       24.91       22.72      1.08 o 
   3   4   7      175.52      196.57      6.66 o 
   4   4   7        7.53        4.81      1.19 o 
   5   4   7     1485.83     1460.84     20.34 o 
   6   4   7       36.36       28.03      3.13 o 
   7   4   7       63.28       62.25      4.63 o 
   8   4   7      139.02      131.05      7.10 o 
   9   4   7      356.29      347.54     11.84 o 
  10   4   7        4.68       11.32      3.17 o 
  -7   5   7      114.40      115.55      7.47 o 
  -6   5   7       73.75       69.22      5.64 o 
  -5   5   7       50.34       40.53      4.48 o 
  -4   5   7     1061.83     1082.69     18.94 o 
  -3   5   7       37.70       38.88      3.69 o 
  -2   5   7       94.56       94.96      2.88 o 
  -1   5   7      132.84      120.89      2.99 o 
   0   5   7      851.95      894.84      7.71 o 
   1   5   7      307.17      270.06      4.64 o 
   2   5   7      873.48      866.51     19.30 o 
   3   5   7      434.63      482.57     11.50 o 
   4   5   7     2137.73     2408.44     44.88 o 
   5   5   7       99.27       98.54      5.64 o 
   6   5   7      660.64      646.83     14.36 o 
   7   5   7      282.31      318.05     10.42 o 
   8   5   7        1.17        1.50      2.51 o 
   9   5   7      187.41      180.43      8.70 o 
  10   5   7        8.12        5.25      2.87 o 
  -7   6   7        8.92       12.15      3.59 o 
  -6   6   7        0.37        2.99      2.78 o 
  -5   6   7        5.98       15.18      3.34 o 
  -4   6   7      156.60      167.28      7.85 o 
  -3   6   7      199.82      204.50      8.25 o 
  -2   6   7      160.94      172.22      5.19 o 
  -1   6   7       70.00       66.88      3.41 o 
   0   6   7        6.49        2.28      0.89 o 
   1   6   7     1031.30     1044.93     10.46 o 
   2   6   7      236.97      241.90      5.15 o 
   3   6   7     1228.80     1306.35     12.35 o 
   4   6   7      582.55      589.00     37.44 o 
   5   6   7      139.15      132.18      6.82 o 
   6   6   7      328.87      349.57     11.19 o 
   7   6   7        6.52        6.26      2.64 o 
   8   6   7      146.46      149.36      8.02 o 
   9   6   7       63.28       61.75      5.43 o 
  10   6   7        6.74        7.91      3.04 o 
  -6   7   7       17.95       18.78      3.98 o 
  -5   7   7      440.66      475.08     14.65 o 
  -4   7   7      202.60      185.66      8.57 o 
  -3   7   7        3.26        2.10      2.12 o 
  -2   7   7      221.65      225.07     10.02 o 
  -1   7   7      113.08      111.29      4.31 o 
   0   7   7     1333.81     1315.89     61.38 o 
   1   7   7      141.00      143.42      4.49 o 
   2   7   7      372.48      378.94      6.90 o 
   3   7   7      720.83      719.80      9.59 o 
   4   7   7      146.17      145.73      5.92 o 
   5   7   7      531.46      537.80     14.28 o 
   6   7   7       37.05       47.00      4.75 o 
   7   7   7      163.86      189.40      9.11 o 
   8   7   7       85.22      103.26      6.97 o 
   9   7   7        2.88        3.12      2.42 o 
  10   7   7        0.19        1.79      2.99 o 
  -5   8   7      189.05      218.20     10.35 o 
  -4   8   7        1.97        1.23      2.60 o 
  -3   8   7        0.06       -0.42      2.31 o 
  -2   8   7        8.50       10.82      3.11 o 
  -1   8   7      273.27      265.52      7.02 o 
   0   8   7      140.78      136.59      4.97 o 
   1   8   7        0.63       -0.53      1.20 o 
   2   8   7      157.60      154.88      8.29 o 
   3   8   7      939.50      938.36     16.51 o 
   4   8   7        5.94        6.74      2.63 o 
   5   8   7      196.14      206.82      9.66 o 
   6   8   7       13.70       13.31      3.18 o 
   7   8   7       71.05       87.05      6.67 o 
   8   8   7      426.50      444.98     14.61 o 
   9   8   7        0.48        4.77      2.86 o 
  10   8   7       26.80       32.86      4.74 o 
  -3   9   7      108.15      109.16      7.19 o 
  -2   9   7       14.83       21.63      3.60 o 
  -1   9   7      119.34      122.58      5.15 o 
   0   9   7        0.05       -0.14      1.55 o 
   1   9   7       42.90       39.67      3.04 o 
   2   9   7      560.70      560.29      9.78 o 
   3   9   7       64.10       62.02      4.16 o 
   4   9   7       92.99      102.81      7.10 o 
   5   9   7       29.60       24.32      3.99 o 
   6   9   7       72.66       73.03      6.38 o 
   7   9   7      281.61      314.01     13.12 o 
   8   9   7       85.08      102.60      7.72 o 
   9   9   7        0.25       -0.32      2.56 o 
  -2  10   7       18.30       19.93      3.73 o 
  -1  10   7       45.73       43.73      4.54 o 
   0  10   7        1.21       -0.29      1.60 o 
   1  10   7        6.74        4.94      1.83 o 
   2  10   7       40.23       37.31      3.01 o 
   3  10   7        0.83        2.91      3.17 o 
   4  10   7        0.18        1.31      1.46 o 
   5  10   7      160.05      177.88      9.90 o 
   6  10   7       12.51       13.99      3.88 o 
   7  10   7      340.69      356.11     14.18 o 
   8  10   7       25.57       35.72      5.41 o 
   1  11   7       61.46       65.17      4.08 o 
   2  11   7      104.47      108.44      5.54 o 
   3  11   7       35.03       32.85      3.06 o 
   4  11   7        7.35        8.15      1.98 o 
   5  11   7      222.60      252.05     12.31 o 
   6  11   7        6.43       10.25      3.81 o 
  -7  -8   8        0.87        3.18      3.92 o 
  -6  -8   8      384.14      417.39     16.47 o 
  -5  -8   8        9.00        7.28      3.61 o 
  -4  -8   8        3.63        4.38      3.35 o 
  -3  -8   8      179.02      177.79     10.13 o 
  -2  -8   8        5.38        4.88      3.11 o 
  -1  -8   8        6.30        9.53      3.14 o 
   0  -8   8       26.37       28.15      3.96 o 
  -8  -7   8       12.07       18.59      4.53 o 
  -7  -7   8        2.63        3.35      2.89 o 
  -6  -7   8      158.98      168.17     10.25 o 
  -5  -7   8      207.09      204.51     10.89 o 
  -4  -7   8       15.35       17.94      4.00 o 
  -3  -7   8      510.98      509.23     16.20 o 
  -2  -7   8        0.52       -1.78      2.41 o 
  -1  -7   8        0.42        2.52      2.46 o 
   0  -7   8       91.09       92.98      6.31 o 
   1  -7   8      119.39      141.43      7.53 o 
   2  -7   8      136.46      132.09      7.54 o 
  -9  -6   8       78.31       81.34      8.09 o 
  -8  -6   8       41.26       51.12      6.40 o 
  -7  -6   8      139.19      138.74      9.04 o 
  -6  -6   8        9.89       12.73      3.63 o 
  -5  -6   8      328.46      346.53     13.35 o 
  -4  -6   8      406.98      414.93     14.30 o 
  -3  -6   8       27.85       29.18      4.35 o 
  -2  -6   8      359.21      293.60     11.25 o 
  -1  -6   8       66.11       69.28      5.76 o 
   0  -6   8      375.10      336.77     11.99 o 
   1  -6   8      850.96      757.50     16.37 o 
   2  -6   8      330.37      329.33     11.07 o 
   3  -6   8        9.97        6.80      2.76 o 
  -9  -5   8      330.47      377.38     15.48 o 
  -8  -5   8        5.99       10.48      3.92 o 
  -7  -5   8      200.26      213.80     10.97 o 
  -6  -5   8      478.79      491.31     15.70 o 
  -5  -5   8        2.41        0.61      2.78 o 
  -4  -5   8       28.61       34.58      4.35 o 
  -3  -5   8      305.18      316.26     11.55 o 
  -2  -5   8       11.65       11.27      3.08 o 
  -1  -5   8      548.09      548.61      8.83 o 
   0  -5   8        2.32        0.55      2.03 o 
   1  -5   8      900.73      941.44     17.62 o 
   2  -5   8       49.15       39.25      4.04 o 
   3  -5   8      109.03      110.99      6.41 o 
 -10  -4   8        1.61        5.08      2.98 o 
  -9  -4   8       96.85       84.44      7.28 o 
  -8  -4   8        0.51        0.48      2.29 o 
  -7  -4   8      165.34      172.83      6.17 o 
  -6  -4   8       17.72       18.16      2.42 o 
  -5  -4   8     1647.38     1777.76     18.13 o 
  -4  -4   8     1065.81     1102.34     23.64 o 
  -3  -4   8      367.20      369.78     21.11 o 
  -2  -4   8        3.40        3.51      1.38 o 
  -1  -4   8      297.21      336.03      7.79 o 
   0  -4   8     1400.98     1357.75     21.17 o 
   2  -4   8      118.56      123.83      6.15 o 
   3  -4   8      129.86      134.73      6.36 o 
   5  -4   8        1.73        2.31      2.65 o 
   6  -4   8      125.61      137.99      9.35 o 
 -10  -3   8       91.80       84.94      7.38 o 
  -9  -3   8        0.32       -1.17      2.17 o 
  -8  -3   8       98.93      100.56      7.33 o 
  -7  -3   8       52.41       51.83      3.70 o 
  -6  -3   8      103.59      108.08      4.64 o 
  -5  -3   8     1754.40     1866.05     18.41 o 
  -4  -3   8      153.07      150.76      4.79 o 
  -3  -3   8      359.42      358.22      6.90 o 
  -2  -3   8     1239.92     1212.43     12.48 o 
  -1  -3   8       33.32       34.30      2.29 o 
   0  -3   8     1801.42     1899.75     24.21 o 
   1  -3   8       55.33       63.76      4.16 o 
   2  -3   8      588.50      608.69     11.76 o 
   3  -3   8      703.93      736.77     13.46 o 
   4  -3   8        1.39        2.49      2.29 o 
   5  -3   8       64.70       80.11      6.42 o 
   6  -3   8        6.82       11.31      3.57 o 
   7  -3   8        7.39        8.74      3.72 o 
 -10  -2   8      214.23      200.91     10.65 o 
  -9  -2   8        4.99        1.37      2.35 o 
  -8  -2   8      285.77      257.65     10.94 o 
  -7  -2   8      196.83      191.47      9.02 o 
  -6  -2   8      304.22      287.19      7.22 o 
  -5  -2   8      737.65      746.38     20.06 o 
  -4  -2   8        3.30        4.97      1.59 o 
  -3  -2   8      585.53      631.84      9.68 o 
  -2  -2   8      106.54       95.63      2.22 o 
  -1  -2   8     1373.46     1509.09     12.20 o 
   0  -2   8     1116.16     1220.15     45.35 o 
   1  -2   8      772.23      830.40     20.93 o 
   2  -2   8      434.11      518.34      7.49 o 
   3  -2   8     1415.10     1554.57     25.58 o 
   4  -2   8       80.53       90.65      5.81 o 
   5  -2   8        0.79        4.62      2.35 o 
   6  -2   8       10.67       11.24      2.95 o 
   7  -2   8       17.23       24.02      4.20 o 
   8  -2   8      110.76      130.80      8.95 o 
 -10  -1   8       37.35       40.64      5.14 o 
  -9  -1   8       90.55       96.84      7.17 o 
  -8  -1   8      169.49      150.46      8.30 o 
  -7  -1   8      100.20       94.96      6.39 o 
  -6  -1   8     1076.15     1113.32     14.59 o 
  -5  -1   8      219.47      211.81      5.79 o 
  -4  -1   8      886.02      923.38     11.42 o 
  -3  -1   8      105.66      105.91      3.60 o 
  -2  -1   8       30.29       36.56      1.24 o 
  -1  -1   8     1464.98     1508.34     13.20 o 
   0  -1   8      227.45      248.14      4.31 o 
   1  -1   8      302.84      303.48      9.29 o 
   2  -1   8      312.56      294.81      5.00 o 
   3  -1   8      384.66      370.28      5.84 o 
   4  -1   8      329.11      349.58     10.37 o 
   5  -1   8        0.95        2.33      2.15 o 
   6  -1   8        7.19        9.80      2.90 o 
   7  -1   8      522.48      560.43     15.90 o 
   8  -1   8       42.78       45.71      5.57 o 
 -10   0   8       13.12       16.57      3.85 o 
  -9   0   8      267.67      265.40     11.73 o 
  -8   0   8      175.37      151.26      8.36 o 
  -7   0   8       63.73       60.18      5.29 o 
  -6   0   8     1165.03     1163.59     28.52 o 
  -5   0   8      104.25      102.54      6.70 o 
  -4   0   8     1236.88     1406.05     32.71 o 
  -3   0   8      529.06      466.55      7.34 o 
  -2   0   8       28.62       14.05      0.90 o 
  -1   0   8      771.14      720.65     13.57 o 
   0   0   8     4458.50     4977.42     49.95 o 
   1   0   8        4.24        6.72      0.94 o 
   2   0   8      585.51      585.74      6.72 o 
   3   0   8      640.30      711.59     10.57 o 
   4   0   8      637.86      654.28     12.88 o 
   5   0   8      151.25      131.92      6.27 o 
   6   0   8       26.99       23.25      3.42 o 
   7   0   8      224.50      235.18      9.64 o 
   8   0   8       42.72       43.50      4.88 o 
   9   0   8      188.18      172.08      9.58 o 
  -9   1   8      112.52      100.98      7.40 o 
  -8   1   8       22.88       25.26      3.80 o 
  -7   1   8      503.51      504.16     13.94 o 
  -6   1   8       50.50       47.13      4.54 o 
  -5   1   8       75.03       68.64      3.55 o 
  -4   1   8       83.44       77.49      4.17 o 
  -3   1   8       92.39       79.72      3.05 o 
  -2   1   8     1147.09     1306.65     24.13 o 
  -1   1   8     1159.57     1182.60     21.96 o 
   0   1   8     3734.42     3949.66     51.99 o 
   1   1   8      968.35      958.53     12.38 o 
   2   1   8      121.12       97.59      4.17 o 
   3   1   8     2134.28     2271.68     23.52 o 
   4   1   8       66.57       87.47      4.67 o 
   5   1   8      927.67      985.33     16.90 o 
   6   1   8       68.18       63.65      4.84 o 
   7   1   8      104.36       97.74      6.08 o 
   8   1   8       27.58       30.90      3.94 o 
   9   1   8        2.86        3.95      2.92 o 
  -9   2   8       45.93       51.95      5.65 o 
  -8   2   8        2.25        5.81      2.90 o 
  -7   2   8      672.99      657.72     15.98 o 
  -6   2   8        0.79        1.85      1.99 o 
  -5   2   8      457.46      433.08      8.32 o 
  -4   2   8      255.77      253.02      5.86 o 
  -3   2   8       11.29       10.14      1.02 o 
  -2   2   8     1502.18     1594.12     10.30 o 
  -1   2   8     1479.50     1725.02     26.85 o 
   0   2   8       23.22       18.59      1.06 o 
   1   2   8      667.13      637.96     16.54 o 
   2   2   8      209.34      200.91      5.58 o 
   3   2   8      218.44      187.51      5.85 o 
   4   2   8     1375.12     1377.50     18.57 o 
   5   2   8       36.20       30.97      3.24 o 
   6   2   8      660.77      672.92     14.35 o 
   7   2   8        0.54        1.09      2.11 o 
   8   2   8       87.20       76.43      5.62 o 
   9   2   8      136.13      134.01      7.74 o 
  10   2   8        4.86        3.11      2.96 o 
  -8   3   8        0.11        1.38      2.53 o 
  -7   3   8      628.40      632.60     16.04 o 
  -6   3   8       82.50       80.00      5.77 o 
  -5   3   8       11.40       11.02      2.65 o 
  -4   3   8      978.05      896.17     36.58 o 
  -3   3   8      343.22      328.01      9.46 o 
  -2   3   8      405.19      394.92      7.87 o 
  -1   3   8      113.44      118.03      2.62 o 
   0   3   8     2155.25     2275.20     24.88 o 
   1   3   8     2408.63     2422.80     32.35 o 
   2   3   8       40.07       38.53      3.01 o 
   3   3   8       93.15       89.02      4.26 o 
   4   3   8      334.32      361.77      9.38 o 
   5   3   8      116.16      105.82      5.37 o 
   6   3   8      614.85      576.11     13.17 o 
   7   3   8      105.02      100.50      5.71 o 
   8   3   8       12.07        8.30      2.33 o 
   9   3   8      261.38      242.65      9.72 o 
  10   3   8        0.67        0.23      2.21 o 
  -8   4   8        0.65        0.78      2.44 o 
  -7   4   8        0.34        1.16      2.35 o 
  -6   4   8        4.27        5.81      2.61 o 
  -5   4   8      215.92      220.25      8.66 o 
  -4   4   8      836.86      840.56     15.57 o 
  -3   4   8      674.44      665.36      9.49 o 
  -2   4   8        8.43        5.61      1.07 o 
  -1   4   8       27.12       33.82      1.69 o 
   0   4   8      550.88      549.61      5.89 o 
   1   4   8     1258.74     1270.62     14.62 o 
   2   4   8      250.64      230.68      9.59 o 
   3   4   8     1220.86     1288.85     18.01 o 
   5   4   8       73.37       58.94      4.16 o 
   6   4   8      636.29      627.30     13.76 o 
   7   4   8      272.48      261.05      9.23 o 
   8   4   8      791.88      788.08     17.35 o 
   9   4   8       70.72       56.52      5.00 o 
  10   4   8       57.34       62.18      5.65 o 
  -7   5   8        2.56        2.69      2.72 o 
  -6   5   8       76.19       81.13      6.01 o 
  -5   5   8      830.53      756.57     16.55 o 
  -4   5   8       83.94       79.22      5.24 o 
  -3   5   8      336.80      333.58      9.53 o 
  -2   5   8       61.94       57.54      2.30 o 
  -1   5   8       71.39       68.36      2.32 o 
   0   5   8     1166.52     1158.06      9.10 o 
   1   5   8      207.31      209.40      3.49 o 
   2   5   8       40.99       51.14      1.72 o 
   3   5   8      699.96      762.91      7.91 o 
   4   5   8        8.57        8.21      2.50 o 
   5   5   8     2579.70     2719.22     31.35 o 
   6   5   8      257.41      260.77      9.72 o 
   7   5   8       69.48       58.06      4.92 o 
   8   5   8      587.41      577.30     15.04 o 
   9   5   8       43.95       39.16      4.36 o 
  10   5   8        0.85        2.55      2.21 o 
  -6   6   8      117.60      110.95      7.44 o 
  -5   6   8       54.57       70.36      5.69 o 
  -4   6   8        0.34       -2.46      2.16 o 
  -3   6   8       41.93       36.59      3.84 o 
  -2   6   8       81.86       80.67      5.75 o 
  -1   6   8      467.10      490.50      6.50 o 
   0   6   8      769.17      811.93     11.53 o 
   1   6   8        9.49        8.30      1.11 o 
   2   6   8      174.52      196.54      3.64 o 
   3   6   8     1069.04     1132.52     23.37 o 
   4   6   8       12.11       10.22      2.53 o 
   5   6   8      217.69      203.34      8.49 o 
   6   6   8      215.27      218.45      9.15 o 
   7   6   8      245.70      269.23     10.36 o 
   8   6   8      571.43      550.71     15.14 o 
   9   6   8        0.86        0.74      2.39 o 
  10   6   8       11.03       15.34      3.93 o 
  -6   7   8       94.38       89.28      6.95 o 
  -5   7   8       18.54       24.34      4.06 o 
  -4   7   8       15.02       18.67      3.39 o 
  -3   7   8      144.68      146.50      7.47 o 
  -2   7   8       59.05       47.54      3.41 o 
  -1   7   8      160.92      154.17      5.06 o 
   0   7   8      115.99      108.03      7.89 o 
   1   7   8      133.76      124.36      4.14 o 
   2   7   8      126.78      118.44      3.92 o 
   3   7   8      239.80      256.77      5.64 o 
   4   7   8      587.97      582.76     14.78 o 
   5   7   8       20.34       15.83      3.02 o 
   6   7   8       22.77       22.19      3.55 o 
   7   7   8     1269.11     1416.67     25.44 o 
   8   7   8       84.93       65.67      5.66 o 
   9   7   8        0.60        2.68      2.87 o 
  10   7   8        2.93        7.02      3.02 o 
  -4   8   8       35.70       36.63      4.48 o 
  -3   8   8       37.45       40.17      4.57 o 
  -2   8   8       68.76       75.83      5.48 o 
  -1   8   8      316.05      313.38      7.53 o 
   0   8   8        6.34        8.19      1.80 o 
   1   8   8       39.86       42.59      2.84 o 
   2   8   8      311.28      294.76     13.61 o 
   3   8   8        6.84        8.70      1.66 o 
   4   8   8      469.98      496.05     14.50 o 
   5   8   8       14.11       14.90      3.30 o 
   6   8   8       21.97       17.67      3.76 o 
   7   8   8      912.24      997.91     22.60 o 
   8   8   8       56.21       75.17      6.60 o 
   9   8   8        3.75        6.57      2.85 o 
  -3   9   8        0.25       -0.09      2.27 o 
  -2   9   8       84.83       90.97      6.21 o 
  -1   9   8      256.71      259.40      8.10 o 
   0   9   8       66.30       60.77      3.62 o 
   1   9   8      218.79      220.38      6.37 o 
   2   9   8       86.35       89.73      4.12 o 
   3   9   8       11.39       10.60      1.93 o 
   4   9   8       13.72       13.32      3.26 o 
   5   9   8       23.91       26.25      4.09 o 
   6   9   8      104.78      113.91      7.91 o 
   7   9   8      197.03      213.24     10.85 o 
   8   9   8        0.89       -0.40      2.77 o 
   9   9   8        0.13        2.61      2.52 o 
  -1  10   8       13.70       15.34      3.28 o 
   0  10   8       56.63       60.94      3.92 o 
   1  10   8       70.98       70.69      3.96 o 
   2  10   8       35.71       39.43      3.08 o 
   3  10   8       75.82       75.95      3.97 o 
   4  10   8       60.06       59.10      5.86 o 
   5  10   8       27.68       25.84      4.26 o 
   6  10   8      441.48      492.61     16.44 o 
   7  10   8        0.12       -0.72      2.67 o 
   8  10   8       11.62       17.16      4.09 o 
   1  11   8      150.42      150.81      6.02 o 
   2  11   8        1.60        1.77      1.83 o 
   3  11   8        4.26        3.82      1.73 o 
   4  11   8       84.17       84.09      7.50 o 
   5  11   8        1.98        6.91      3.52 o 
   6  11   8      121.44      134.72      9.35 o 
  -6  -8   9       30.83       42.06      6.35 o 
  -5  -8   9       67.76       69.28      7.36 o 
  -4  -8   9      140.86      139.44      9.55 o 
  -3  -8   9       53.11       51.27      5.98 o 
  -2  -8   9      180.94      157.36      9.60 o 
  -1  -8   9       11.72        8.79      3.53 o 
  -7  -7   9       68.31       77.83      7.50 o 
  -6  -7   9        0.33        1.42      3.45 o 
  -5  -7   9       22.00       25.43      4.76 o 
  -4  -7   9      182.17      173.23      9.91 o 
  -3  -7   9        4.72        8.15      3.23 o 
  -2  -7   9      150.80      138.50      8.56 o 
  -1  -7   9       68.64       68.35      6.23 o 
   0  -7   9       72.12       87.63      6.51 o 
   1  -7   9      500.99      501.07     14.20 o 
   2  -7   9       39.51       35.26      4.60 o 
  -8  -6   9       97.72      117.48      9.09 o 
  -7  -6   9      154.17      151.26      9.70 o 
  -6  -6   9       50.10       59.39      6.38 o 
  -5  -6   9      669.33      726.79     19.76 o 
  -4  -6   9       15.14       19.33      4.41 o 
  -3  -6   9      120.25      129.88      8.12 o 
  -2  -6   9        0.43        0.53      2.79 o 
  -1  -6   9       38.71       39.33      4.78 o 
   0  -6   9      312.75      304.04     11.70 o 
   1  -6   9      281.55      278.01     10.10 o 
   2  -6   9       40.92       44.53      4.51 o 
  -9  -5   9       67.80       65.66      7.24 o 
  -8  -5   9      235.21      232.07     11.90 o 
  -7  -5   9       37.96       30.86      4.67 o 
  -6  -5   9        7.86        7.32      3.02 o 
  -5  -5   9      738.70      804.63     19.97 o 
  -4  -5   9      466.83      496.55     14.99 o 
  -3  -5   9       68.77       54.26      5.39 o 
  -2  -5   9       11.59       22.23      3.79 o 
  -1  -5   9       14.96       16.72      2.10 o 
   0  -5   9      389.73      365.64     11.58 o 
   1  -5   9       57.23       49.83      4.46 o 
   2  -5   9        4.32       10.07      3.04 o 
  -9  -4   9      174.60      185.74     10.93 o 
  -8  -4   9      545.53      486.62     16.50 o 
  -7  -4   9      160.13      143.46      9.01 o 
  -6  -4   9        0.27       -0.02      1.59 o 
  -5  -4   9       27.63       26.10      2.64 o 
  -4  -4   9      447.58      436.91      8.41 o 
  -3  -4   9     1033.76     1078.23     18.36 o 
  -2  -4   9        1.06        1.69      1.33 o 
  -1  -4   9      329.03      325.54      6.84 o 
   0  -4   9      222.58      216.11      8.44 o 
   1  -4   9      233.74      185.09      7.47 o 
   2  -4   9      103.79       92.58      5.46 o 
   4  -4   9      380.33      427.33     14.70 o 
   5  -4   9      114.80      135.98      9.10 o 
   6  -4   9        0.23        0.22      3.33 o 
 -10  -3   9        2.86        4.55      3.12 o 
  -9  -3   9      210.75      221.66     11.25 o 
  -8  -3   9       22.51       18.17      3.79 o 
  -7  -3   9       31.67       33.02      4.06 o 
  -6  -3   9     1239.63     1255.25     28.80 o 
  -5  -3   9       49.98       46.30      3.14 o 
  -4  -3   9     1901.63     2014.43     27.37 o 
  -3  -3   9       56.87       66.41      3.32 o 
  -2  -3   9      713.98      746.67     10.03 o 
  -1  -3   9     1351.60     1302.70     13.59 o 
   0  -3   9      155.39      165.00      7.02 o 
   1  -3   9      173.10      157.22      6.63 o 
   2  -3   9        4.45        2.95      2.06 o 
   3  -3   9       77.50       78.67      5.76 o 
   4  -3   9      220.47      254.64     10.57 o 
   5  -3   9       28.78       34.26      4.54 o 
   6  -3   9        0.89        1.35      2.67 o 
 -10  -2   9       26.46       20.34      4.24 o 
  -9  -2   9      449.97      426.84     15.11 o 
  -8  -2   9       34.24       34.43      4.47 o 
  -7  -2   9      155.22      149.91      6.29 o 
  -6  -2   9      139.67      147.02      6.82 o 
  -5  -2   9      332.61      348.73     11.51 o 
  -4  -2   9      416.72      436.16      8.21 o 
  -3  -2   9       60.42       67.84      3.19 o 
  -2  -2   9      256.61      250.50      5.64 o 
  -1  -2   9     1360.76     1420.70     20.00 o 
   0  -2   9     1216.19     1410.23     31.29 o 
   1  -2   9      182.38      198.43      4.79 o 
   2  -2   9     1100.49     1226.70     12.36 o 
   3  -2   9      416.30      444.27     11.95 o 
   4  -2   9      612.17      687.23     16.22 o 
   5  -2   9        0.48       -1.16      1.87 o 
   6  -2   9        2.61        4.41      2.49 o 
   7  -2   9       21.68       34.91      5.02 o 
 -10  -1   9      197.31      205.77     11.02 o 
  -9  -1   9      137.90      127.28      8.28 o 
  -8  -1   9       49.51       41.72      4.87 o 
  -7  -1   9      125.15      107.52      5.07 o 
  -6  -1   9       51.21       43.81      3.16 o 
  -5  -1   9      583.04      589.26     11.66 o 
  -4  -1   9        7.02        3.01      1.37 o 
  -3  -1   9      191.45      183.35      4.87 o 
  -2  -1   9     1973.14     2202.82     64.15 o 
  -1  -1   9     1111.40     1097.93      8.14 o 
   0  -1   9      316.91      284.84     10.20 o 
   1  -1   9       20.25       23.97      1.66 o 
   2  -1   9      850.57      936.25     13.53 o 
   3  -1   9     1104.36     1214.95     18.77 o 
   4  -1   9       34.78       36.89      3.88 o 
   5  -1   9       98.36       94.47      5.98 o 
   6  -1   9      380.71      398.37     12.90 o 
   7  -1   9       25.16       27.43      4.04 o 
   8  -1   9      104.87      101.70      7.72 o 
  -9   0   9       12.46       14.83      3.75 o 
  -8   0   9      359.88      319.89     12.26 o 
  -7   0   9      659.15      664.41     16.77 o 
  -6   0   9       34.72       38.59      3.66 o 
  -5   0   9       48.81       57.62      3.26 o 
  -4   0   9      107.56       97.48      3.86 o 
  -3   0   9      107.91      119.08      4.84 o 
  -2   0   9      141.20       99.58      3.08 o 
  -1   0   9      667.92      794.52     23.53 o 
   0   0   9     1366.20     1535.43     12.34 o 
   1   0   9      468.14      423.45      5.56 o 
   2   0   9        0.60        1.70      1.74 o 
   3   0   9      268.04      228.06      7.32 o 
   4   0   9       71.07       73.21      4.66 o 
   5   0   9       21.11       19.17      2.94 o 
   6   0   9      992.96     1004.41     19.41 o 
   7   0   9      112.29      106.77      6.93 o 
   8   0   9      202.60      204.91     10.16 o 
  -9   1   9       11.24       16.61      3.59 o 
  -8   1   9        0.07       -0.74      2.29 o 
  -7   1   9      446.06      397.84     12.83 o 
  -6   1   9     1275.87     1334.75     29.66 o 
  -5   1   9        1.70        5.63      1.63 o 
  -4   1   9       27.38       33.25      2.46 o 
  -3   1   9      886.97      904.13     57.65 o 
  -2   1   9     1876.51     2066.66     35.28 o 
  -1   1   9        7.52        3.88      0.78 o 
   0   1   9       60.97       60.51      2.75 o 
   1   1   9      628.04      628.04     34.50 o 
   2   1   9     1076.62     1129.15     15.15 o 
   3   1   9      142.05      148.34      5.89 o 
   4   1   9       12.11       11.59      2.17 o 
   5   1   9        5.88        4.42      1.94 o 
   6   1   9      602.27      580.02     13.97 o 
   7   1   9        1.41        0.20      1.77 o 
   8   1   9       48.59       45.44      5.05 o 
   9   1   9      221.95      196.89     10.06 o 
  -9   2   9       82.34       75.77      6.62 o 
  -8   2   9       91.61       81.41      6.27 o 
  -7   2   9       21.03       20.34      3.61 o 
  -6   2   9       66.33       60.91      5.08 o 
  -5   2   9      680.82      643.37     10.45 o 
  -4   2   9        0.48        0.86      1.12 o 
  -3   2   9     1467.36     1468.80     36.78 o 
  -2   2   9      446.87      433.31      5.07 o 
  -1   2   9      134.13      132.53      2.67 o 
   0   2   9      123.96       95.59      4.91 o 
   1   2   9     2982.50     3240.92     96.29 o 
   2   2   9     1675.26     1485.64     16.96 o 
   3   2   9       14.74       10.96      2.03 o 
   4   2   9      154.71      159.08      6.30 o 
   5   2   9     1664.90     1652.02     22.48 o 
   6   2   9      114.07      109.18      6.04 o 
   7   2   9        0.69        5.99      2.28 o 
   8   2   9      131.12      127.86      7.36 o 
   9   2   9       27.27       21.96      3.87 o 
  -8   3   9      414.63      388.86     13.48 o 
  -7   3   9       78.31       81.87      6.10 o 
  -6   3   9      100.07       79.73      5.60 o 
  -5   3   9        0.63        0.91      1.61 o 
  -4   3   9        8.39        9.07      1.69 o 
  -3   3   9     1058.35     1057.94     12.81 o 
  -2   3   9        0.46        0.97      0.85 o 
  -1   3   9        9.61       19.31      1.25 o 
   0   3   9      171.86      139.76      2.68 o 
   1   3   9      633.17      698.40     19.74 o 
   2   3   9       15.74       17.11      2.46 o 
   3   3   9      501.09      484.29     10.09 o 
   4   3   9       15.78       17.13      2.45 o 
   5   3   9     2052.22     2052.33     25.21 o 
   6   3   9        1.09        2.90      1.94 o 
   7   3   9        5.58        4.74      2.39 o 
   8   3   9      390.29      321.31     10.88 o 
   9   3   9       32.31       30.46      4.19 o 
  10   3   9      131.32      122.57      7.90 o 
  -8   4   9      114.90      106.77      7.59 o 
  -7   4   9        0.96        3.18      2.45 o 
  -6   4   9      178.69      177.48      8.34 o 
  -5   4   9        0.58       -0.51      1.85 o 
  -4   4   9      163.15      169.65      5.28 o 
  -3   4   9      657.55      687.13      7.80 o 
  -2   4   9       43.55       43.56      1.98 o 
  -1   4   9     1586.81     1642.36     21.12 o 
   0   4   9     3398.99     3647.45     17.99 o 
   1   4   9       83.53       68.04      1.90 o 
   2   4   9       27.28       31.06      1.96 o 
   3   4   9      747.11      773.76     13.90 o 
   4   4   9      598.05      596.57     12.42 o 
   5   4   9      999.72      924.60     16.37 o 
   6   4   9        4.71        4.79      2.00 o 
   7   4   9        5.45        8.24      2.49 o 
   8   4   9      189.18      151.90      7.90 o 
   9   4   9      199.91      192.74      9.02 o 
  10   4   9       19.99       20.92      3.80 o 
  -7   5   9        2.33        5.62      2.96 o 
  -6   5   9       11.32        7.65      2.63 o 
  -5   5   9      131.79      121.19      6.75 o 
  -4   5   9      395.53      374.85     10.94 o 
  -3   5   9      389.11      383.05      6.11 o 
  -2   5   9       19.89       23.80      1.69 o 
  -1   5   9      108.26      106.12      2.93 o 
   0   5   9      117.95      132.12      4.09 o 
   1   5   9      142.24      150.99      6.51 o 
   2   5   9      455.60      436.85      6.68 o 
   3   5   9        1.27        3.49      1.99 o 
   4   5   9      853.71      867.37     16.22 o 
   5   5   9      519.00      515.63     12.49 o 
   6   5   9        9.87       11.28      2.78 o 
   7   5   9     1699.25     1702.63     26.02 o 
   8   5   9       54.70       55.89      5.14 o 
   9   5   9      153.02      138.87      7.66 o 
  10   5   9        2.37        3.45      2.37 o 
  -6   6   9       40.33       44.23      4.95 o 
  -5   6   9        0.49       -0.66      1.97 o 
  -4   6   9       97.24      101.73      6.04 o 
  -3   6   9      116.90      103.95      5.76 o 
  -2   6   9        1.35        1.03      1.15 o 
  -1   6   9      563.72      565.31     19.09 o 
   0   6   9      210.81      218.00      4.34 o 
   1   6   9       47.86       59.52      2.13 o 
   2   6   9      753.09      826.37     26.32 o 
   3   6   9      431.60      451.08      8.17 o 
   4   6   9      640.80      654.73     14.93 o 
   5   6   9       98.48       89.64      5.71 o 
   6   6   9      109.82       90.39      6.13 o 
   7   6   9     1349.71     1281.37     23.19 o 
   8   6   9      143.69      127.41      7.41 o 
   9   6   9       23.78       21.15      3.88 o 
  10   6   9       56.53       54.56      5.89 o 
  -5   7   9       95.94      102.57      7.12 o 
  -4   7   9        2.33        1.92      2.15 o 
  -3   7   9       32.47       22.46      3.43 o 
  -2   7   9       26.48       28.47      2.65 o 
  -1   7   9      653.38      691.39     10.62 o 
   0   7   9      515.44      501.27      8.42 o 
   1   7   9       39.60       42.52      2.63 o 
   2   7   9       52.81       50.52      2.71 o 
   3   7   9       60.53       62.78      5.17 o 
   4   7   9       25.06       32.29      4.00 o 
   5   7   9       85.60       84.09      6.08 o 
   6   7   9      414.05      435.16     13.53 o 
   7   7   9       73.20       78.92      6.44 o 
   8   7   9      313.74      282.61     11.74 o 
   9   7   9        0.04        2.35      2.93 o 
  -4   8   9        1.21        0.58      2.20 o 
  -3   8   9        2.53        4.20      2.71 o 
  -2   8   9       92.87       92.80      4.77 o 
  -1   8   9        2.66        5.23      1.77 o 
   0   8   9      139.28      145.94      7.57 o 
   1   8   9       15.78       18.08      4.01 o 
   2   8   9       11.56       11.19      1.82 o 
   3   8   9      454.96      454.53     13.69 o 
   4   8   9        3.79        6.39      2.60 o 
   5   8   9       26.54       24.97      4.03 o 
   6   8   9      328.83      345.64     12.70 o 
   7   8   9      180.46      173.89      9.38 o 
   8   8   9       14.17       25.05      4.37 o 
   9   8   9       56.59       65.60      6.55 o 
  -3   9   9       26.23       28.79      4.32 o 
  -2   9   9      336.22      372.42     12.27 o 
  -1   9   9      102.86      103.73      4.91 o 
   0   9   9       13.71       14.59      2.21 o 
   1   9   9      218.08      229.55      9.44 o 
   2   9   9      406.61      448.87      8.80 o 
   3   9   9       93.54       89.23      6.64 o 
   4   9   9      141.51      149.04      8.62 o 
   5   9   9        2.64        3.57      2.51 o 
   6   9   9      179.77      195.30     10.52 o 
   7   9   9      135.93      137.34      9.04 o 
   8   9   9       31.95       39.94      5.45 o 
   9   9   9        7.47       17.21      4.03 o 
  -1  10   9       46.11       54.79      3.91 o 
   0  10   9        4.64        6.69      2.02 o 
   1  10   9       41.00       49.04      3.53 o 
   2  10   9      242.17      255.24      7.05 o 
   3  10   9       14.96       14.45      3.41 o 
   4  10   9       12.50       11.08      3.21 o 
   5  10   9      165.10      170.12      9.76 o 
   6  10   9        3.65        6.21      3.48 o 
   7  10   9       17.84       24.14      4.59 o 
   8  10   9       14.65       24.07      4.85 o 
   1  11   9       64.97       72.78      4.40 o 
   2  11   9        5.19       11.51      4.06 o 
   3  11   9        0.89        0.73      2.62 o 
   4  11   9       32.62       40.33      5.79 o 
   5  11   9      351.21      393.08     15.45 o 
   6  11   9       20.93       27.25      4.94 o 
  -7  -7  10       18.39       23.91      4.95 o 
  -6  -7  10       55.54       56.59      6.88 o 
  -5  -7  10       40.03       40.95      6.11 o 
  -4  -7  10      102.39      114.26      8.64 o 
  -3  -7  10      417.53      423.02     15.34 o 
  -2  -7  10        3.00        4.38      3.20 o 
  -1  -7  10        4.39        5.57      2.99 o 
   0  -7  10      120.60      134.84      8.24 o 
  -8  -6  10      122.85      128.49      9.68 o 
  -7  -6  10       55.85       65.84      7.19 o 
  -6  -6  10       26.53       27.89      4.69 o 
  -5  -6  10        3.65        5.37      3.27 o 
  -4  -6  10      676.93      706.42     19.29 o 
  -3  -6  10      103.22      102.61      7.72 o 
  -2  -6  10       37.28       39.73      5.15 o 
  -1  -6  10       36.60       39.84      4.93 o 
   0  -6  10      104.72      104.00      7.01 o 
   1  -6  10       26.37       33.42      4.13 o 
  -8  -5  10       86.56       98.49      8.50 o 
  -7  -5  10      143.52      146.28      9.36 o 
  -6  -5  10      108.55      103.62      7.69 o 
  -5  -5  10       37.92       33.34      5.02 o 
  -4  -5  10     1002.16     1090.54     23.15 o 
  -3  -5  10      563.29      560.72     15.79 o 
  -2  -5  10       47.10       47.30      5.50 o 
  -1  -5  10      253.88      251.46     10.18 o 
   0  -5  10        0.10        2.23      2.41 o 
   1  -5  10      101.06      104.98      6.46 o 
   4  -5  10      165.28      218.64     11.87 o 
  -9  -4  10      165.26      161.84     10.31 o 
  -8  -4  10        1.71        4.32      2.15 o 
  -7  -4  10       80.98       80.86      4.49 o 
  -6  -4  10       27.58       27.71      2.85 o 
  -5  -4  10      406.14      409.38      8.87 o 
  -4  -4  10      157.92      149.20      5.19 o 
  -3  -4  10      290.26      276.09      6.79 o 
  -2  -4  10      683.65      628.99      9.92 o 
  -1  -4  10      121.99      121.58      9.02 o 
   0  -4  10      511.51      473.65     12.97 o 
   3  -4  10      247.40      272.18     11.48 o 
   4  -4  10      423.69      516.17     16.81 o 
   5  -4  10        0.37        1.07      2.89 o 
  -9  -3  10       42.29       41.83      5.38 o 
  -8  -3  10      133.02      119.28      8.36 o 
  -7  -3  10       41.98       33.68      3.23 o 
  -6  -3  10       87.31       81.78      4.26 o 
  -5  -3  10     1617.53     1703.12     18.35 o 
  -4  -3  10       29.76       29.52      3.67 o 
  -3  -3  10        0.85        1.23      1.49 o 
  -2  -3  10        1.60       -0.49      1.24 o 
  -1  -3  10      908.81      958.26     12.05 o 
   0  -3  10      308.22      325.80     18.07 o 
   1  -3  10        1.12        1.13      1.40 o 
   2  -3  10        0.49        1.13      2.06 o 
   3  -3  10      854.26     1041.69     20.90 o 
   4  -3  10        6.68       17.92      3.85 o 
   5  -3  10        0.30        1.05      2.51 o 
   6  -3  10       32.61       38.57      5.58 o 
  -9  -2  10        1.22        3.80      3.03 o 
  -8  -2  10      155.07      156.26      9.13 o 
  -7  -2  10      262.71      250.94     16.07 o 
  -6  -2  10        0.05        0.38      1.51 o 
  -5  -2  10       45.86       44.61      3.10 o 
  -4  -2  10      209.84      178.48      5.44 o 
  -3  -2  10      195.27      190.47      5.34 o 
  -2  -2  10      973.72      993.23     11.93 o 
  -1  -2  10       85.79       92.31      3.22 o 
   0  -2  10      558.27      556.73      8.10 o 
   1  -2  10       52.62       50.66      4.65 o 
   2  -2  10      516.36      510.81     12.48 o 
   3  -2  10     1329.60     1535.57     23.85 o 
   4  -2  10       13.61       18.43      3.23 o 
   5  -2  10       69.17       62.54      5.61 o 
   6  -2  10      142.25      158.73      9.14 o 
   7  -2  10        0.86        0.13      2.71 o 
  -9  -1  10        8.63       11.68      3.55 o 
  -8  -1  10       10.13       14.33      3.70 o 
  -7  -1  10      269.18      252.72      9.91 o 
  -6  -1  10      320.17      319.62      8.02 o 
  -5  -1  10        5.14        3.97      1.57 o 
  -4  -1  10      264.55      264.84      8.92 o 
  -3  -1  10      752.46      757.09     23.77 o 
  -2  -1  10      341.26      352.76      6.72 o 
  -1  -1  10      178.91      175.82      3.25 o 
   0  -1  10        9.65       12.32      1.20 o 
   1  -1  10      580.19      551.79      7.37 o 
   2  -1  10      294.44      290.48      8.39 o 
   3  -1  10      468.97      458.25     11.49 o 
   4  -1  10        2.18        1.40      1.87 o 
   5  -1  10       92.05       98.63      6.39 o 
   6  -1  10       38.15       40.81      4.68 o 
   7  -1  10      145.33      152.07      9.09 o 
   8  -1  10       62.08       69.31      6.83 o 
  -9   0  10      102.06       94.81      7.53 o 
  -8   0  10      108.82       88.45      6.58 o 
  -7   0  10      406.86      376.93     16.08 o 
  -6   0  10      114.60      111.66      4.89 o 
  -5   0  10       24.99       32.04      2.72 o 
  -4   0  10        0.40       -0.20      1.39 o 
  -3   0  10     2264.41     2311.01     55.46 o 
  -2   0  10        2.83        5.04      1.41 o 
  -1   0  10       27.25       22.45      1.55 o 
   0   0  10       40.21       35.61      1.57 o 
   1   0  10      578.48      610.71     19.53 o 
   2   0  10     1289.41     1300.43     17.40 o 
   3   0  10       66.71       70.40      4.50 o 
   4   0  10       13.05       15.56      2.59 o 
   5   0  10      453.44      454.83     12.62 o 
   6   0  10      186.75      184.92      8.69 o 
   7   0  10      161.30      169.92      8.87 o 
   8   0  10        1.22        2.79      2.96 o 
  -9   1  10       16.86       18.32      3.97 o 
  -8   1  10       17.58       18.13      3.70 o 
  -7   1  10       25.89       31.22      4.06 o 
  -6   1  10      515.48      545.66     13.15 o 
  -5   1  10       89.45      101.64      4.37 o 
  -4   1  10       35.51       28.84      2.30 o 
  -3   1  10      931.42      993.90     28.51 o 
  -2   1  10      345.81      389.29      8.23 o 
  -1   1  10        8.70        9.11      1.64 o 
   0   1  10      205.57      148.49      3.39 o 
   1   1  10      150.10      125.14      4.31 o 
   2   1  10       42.70       40.20      3.11 o 
   3   1  10      340.96      367.47      9.30 o 
   4   1  10       60.25       53.52      4.19 o 
   5   1  10      658.89      614.78     13.80 o 
   6   1  10       58.49       48.82      4.39 o 
   7   1  10       19.46       19.19      3.26 o 
   8   1  10      195.41      184.86      9.51 o 
   9   1  10       67.75       63.14      6.15 o 
  -9   2  10        0.70        4.74      2.84 o 
  -8   2  10       55.37       48.50      5.09 o 
  -7   2  10      123.00      131.36      7.59 o 
  -6   2  10      137.18      122.13      5.16 o 
  -5   2  10      298.46      293.26     13.17 o 
  -4   2  10      672.08      620.49      9.72 o 
  -3   2  10      568.00      581.42      8.71 o 
  -2   2  10      366.54      390.98      5.62 o 
  -1   2  10        0.41        3.15      0.79 o 
   0   2  10     2114.29     2314.91     72.74 o 
   1   2  10      421.29      361.46      5.94 o 
   2   2  10        4.66        3.20      1.39 o 
   3   2  10      918.57      894.71     14.30 o 
   4   2  10     1110.49     1003.66     16.62 o 
   5   2  10     1021.99     1097.70     18.99 o 
   6   2  10      160.12      157.70      7.37 o 
   7   2  10        7.49        9.55      2.57 o 
   8   2  10      178.49      158.02      8.61 o 
   9   2  10      207.37      181.86      9.79 o 
  -8   3  10        0.01        0.31      2.31 o 
  -7   3  10      414.33      383.86     12.69 o 
  -6   3  10       38.72       32.22      3.91 o 
  -5   3  10        5.39        6.19      1.85 o 
  -4   3  10        3.52        6.50      1.68 o 
  -3   3  10       21.51       17.06      2.11 o 
  -2   3  10      378.31      382.03      5.24 o 
  -1   3  10       17.44       27.87      1.54 o 
   0   3  10      282.32      293.61      5.41 o 
   1   3  10     1629.28     1719.98     14.18 o 
   2   3  10      158.94      159.23      5.92 o 
   3   3  10       58.97       60.24      3.78 o 
   4   3  10     1633.30     1476.43     20.76 o 
   5   3  10       14.18       10.57      2.45 o 
   6   3  10      140.61      125.61      6.39 o 
   7   3  10      923.05      848.11     17.82 o 
   8   3  10        5.85        7.13      2.54 o 
   9   3  10      202.22      192.72      9.47 o 
  -8   4  10       10.82       17.13      3.64 o 
  -7   4  10        1.98        4.92      2.63 o 
  -6   4  10       17.04       18.73      3.58 o 
  -5   4  10       63.59       68.98      5.19 o 
  -4   4  10      546.45      532.46     17.44 o 
  -3   4  10       40.69       41.43      2.14 o 
  -2   4  10        0.69        0.22      1.34 o 
  -1   4  10       93.63      107.99      2.85 o 
   0   4  10      548.81      556.06     12.16 o 
   1   4  10      607.20      624.47     10.68 o 
   2   4  10      818.29      789.14     20.69 o 
   3   4  10      389.28      378.05      9.67 o 
   5   4  10        2.06        2.87      1.93 o 
   6   4  10        6.72        4.12      1.93 o 
   7   4  10       76.27       56.61      4.91 o 
   8   4  10      928.01      894.45     19.62 o 
   9   4  10       35.02       41.03      4.92 o 
  -7   5  10        0.96        3.49      2.64 o 
  -6   5  10      111.97      101.73      6.75 o 
  -5   5  10      323.61      330.69     11.09 o 
  -4   5  10       70.57       71.11      4.97 o 
  -3   5  10       44.96       42.83      2.29 o 
  -2   5  10      219.16      205.96      4.37 o 
  -1   5  10      644.46      681.20      8.25 o 
   0   5  10      307.11      306.02      5.75 o 
   1   5  10        0.73        1.16      0.96 o 
   2   5  10       92.35       84.83      4.82 o 
   3   5  10     1206.81     1243.45     12.67 o 
   4   5  10      280.92      275.97      9.13 o 
   5   5  10      215.60      234.34      8.62 o 
   6   5  10        1.48        0.34      1.94 o 
   7   5  10        4.68        8.93      2.91 o 
   8   5  10      780.65      688.21     16.98 o 
   9   5  10       27.88       29.04      3.94 o 
  -6   6  10      181.54      175.52      9.20 o 
  -5   6  10      556.76      572.16     15.12 o 
  -4   6  10       14.89       15.86      3.11 o 
  -3   6  10        0.45       -0.36      1.36 o 
  -2   6  10      416.13      413.39     14.84 o 
  -1   6  10       34.97       32.40      1.99 o 
   0   6  10      835.77      808.14     33.08 o 
   1   6  10      325.01      299.16     12.31 o 
   2   6  10      143.84      161.20     10.40 o 
   3   6  10      650.58      663.67     22.18 o 
   4   6  10       76.73       72.13      5.25 o 
   5   6  10        0.89        1.71      1.94 o 
   6   6  10       11.86       13.34      3.02 o 
   7   6  10       71.05       73.83      5.99 o 
   8   6  10       91.88       94.91      6.50 o 
   9   6  10        3.99        6.89      2.96 o 
  -5   7  10      169.03      201.94      9.58 o 
  -4   7  10        3.26        1.89      2.02 o 
  -3   7  10       56.53       49.31      4.61 o 
  -2   7  10       76.64       79.91      3.95 o 
  -1   7  10      371.82      386.09     12.04 o 
   0   7  10      408.24      430.98      7.98 o 
   1   7  10      243.48      252.92      5.71 o 
   2   7  10     1422.16     1518.03     24.52 o 
   3   7  10       15.25       16.39      3.18 o 
   4   7  10      152.68      148.73      7.75 o 
   5   7  10      189.54      205.63      9.22 o 
   6   7  10       12.10       15.48      3.38 o 
   7   7  10      683.49      631.14     16.49 o 
   8   7  10       54.43       61.57      5.78 o 
   9   7  10       76.92       85.02      6.74 o 
  -4   8  10       19.46       20.16      3.69 o 
  -3   8  10       33.98       44.11      4.61 o 
  -2   8  10       25.34       24.44      2.71 o 
  -1   8  10      169.03      169.84      5.73 o 
   0   8  10      101.44      101.42      4.27 o 
   1   8  10       12.39       12.23      2.03 o 
   2   8  10      329.32      333.33     11.70 o 
   3   8  10        0.08        3.14      2.34 o 
   4   8  10      301.03      323.45     12.13 o 
   5   8  10       50.13       55.65      5.42 o 
   6   8  10        1.71       -2.03      1.86 o 
   7   8  10      252.70      261.32     11.62 o 
   8   8  10      178.47      175.12      9.74 o 
   9   8  10        0.55        5.56      3.47 o 
  -3   9  10       70.10       79.54      6.15 o 
  -2   9  10       13.61       18.55      3.52 o 
  -1   9  10      311.64      341.19      8.48 o 
   0   9  10       20.43       26.30      2.80 o 
   1   9  10      479.42      516.81     15.17 o 
   2   9  10        1.22        1.94      2.30 o 
   3   9  10        0.77        1.44      2.12 o 
   4   9  10       75.89       70.64      6.10 o 
   5   9  10      101.09      119.79      8.05 o 
   6   9  10       82.70       89.20      7.43 o 
   7   9  10       54.20       67.22      6.46 o 
   8   9  10        0.54        0.96      2.69 o 
  -1  10  10       32.49       33.54      3.32 o 
   0  10  10      125.27      138.33      5.58 o 
   1  10  10      345.12      378.39      8.85 o 
   2  10  10       28.81       25.98      4.16 o 
   3  10  10       17.21       22.45      3.95 o 
   4  10  10       54.73       63.98      6.22 o 
   5  10  10        3.29        5.92      2.98 o 
   6  10  10      107.65      117.33      8.70 o 
   7  10  10        9.91       11.92      3.66 o 
   2  11  10        1.22        1.47      3.02 o 
   3  11  10        1.11       -1.68      2.24 o 
   4  11  10      169.28      203.32     11.43 o 
   5  11  10        0.08        2.28      3.07 o 
  -5  -7  11       35.96       39.90      6.28 o 
  -4  -7  11      265.03      319.17     14.85 o 
  -3  -7  11        1.67        0.85      3.55 o 
  -2  -7  11       52.42       63.02      6.67 o 
  -1  -7  11       38.28       45.54      5.55 o 
  -7  -6  11       67.22       80.13      7.68 o 
  -6  -6  11        1.27        4.67      3.48 o 
  -5  -6  11      199.75      226.34     11.84 o 
  -4  -6  11       36.89       43.55      5.95 o 
  -3  -6  11       28.26       31.39      5.15 o 
  -2  -6  11       60.07       50.51      5.71 o 
  -1  -6  11      137.50      136.53      8.62 o 
   0  -6  11      138.56      128.70      7.82 o 
  -8  -5  11       43.57       53.05      6.43 o 
  -7  -5  11        0.26        0.97      2.70 o 
  -6  -5  11        1.78        1.95      2.49 o 
  -5  -5  11      379.92      403.23     14.97 o 
  -4  -5  11        1.18       -0.26      3.37 o 
  -3  -5  11       15.25       11.18      3.58 o 
  -2  -5  11       22.34       31.74      4.91 o 
  -1  -5  11        0.22        1.68      2.36 o 
   0  -5  11      265.30      255.71     10.46 o 
   2  -5  11        8.47       12.60      3.89 o 
   3  -5  11      259.57      357.56     14.54 o 
  -8  -4  11      179.52      182.22     10.75 o 
  -7  -4  11       55.52       57.62      4.10 o 
  -6  -4  11        4.35        5.19      1.95 o 
  -5  -4  11      242.62      238.61      8.64 o 
  -4  -4  11       23.61       26.47      2.64 o 
  -3  -4  11       68.81       75.33      3.97 o 
  -2  -4  11      131.54      143.39      9.62 o 
  -1  -4  11      199.62      189.82      5.80 o 
   0  -4  11      274.44      275.75      6.96 o 
   1  -4  11       57.88       56.22      4.93 o 
   2  -4  11       58.58       77.89      6.35 o 
   3  -4  11      912.14     1114.82     23.94 o 
   4  -4  11        1.60        2.39      3.35 o 
   5  -4  11       66.84       88.67      8.25 o 
  -9  -3  11       49.08       52.92      6.21 o 
  -8  -3  11       49.70       51.77      4.02 o 
  -7  -3  11      293.54      264.60      8.03 o 
  -6  -3  11      356.04      336.84      8.74 o 
  -5  -3  11       84.99       83.71      4.81 o 
  -4  -3  11       61.47       61.21      3.52 o 
  -3  -3  11       26.27       22.60      2.48 o 
  -2  -3  11      124.72      118.84      9.05 o 
  -1  -3  11        7.98        6.92      1.67 o 
   0  -3  11       41.15       42.10      3.29 o 
   1  -3  11      202.39      219.32      8.36 o 
   2  -3  11        5.06        9.99      3.02 o 
   3  -3  11       66.99       88.25      6.67 o 
   4  -3  11      189.70      223.74     10.75 o 
   5  -3  11        1.20       -0.56      2.81 o 
   6  -3  11       11.09       10.79      3.83 o 
  -9  -2  11       46.36       42.39      5.43 o 
  -8  -2  11        5.66        7.38      2.15 o 
  -7  -2  11       36.15       34.99      3.24 o 
  -6  -2  11     1261.95     1263.63     16.55 o 
  -5  -2  11      228.53      242.56      6.88 o 
  -4  -2  11       20.11       17.43      2.26 o 
  -3  -2  11      200.22      201.76      5.78 o 
  -2  -2  11       14.12        8.55      1.72 o 
  -1  -2  11     1125.32     1130.03     65.96 o 
   0  -2  11       98.71      104.05      3.12 o 
   1  -2  11       57.23       66.44      4.57 o 
   2  -2  11     1177.02     1365.62     21.57 o 
   3  -2  11       20.38       23.19      3.69 o 
   4  -2  11      102.28      118.62      7.36 o 
   5  -2  11      107.29      111.98      7.51 o 
   6  -2  11        0.10       -0.64      2.73 o 
  -9  -1  11      159.85      147.30      8.99 o 
  -8  -1  11       13.79       10.09      3.13 o 
  -7  -1  11       19.24       19.29      2.62 o 
  -6  -1  11       56.70       60.86      6.04 o 
  -5  -1  11      294.46      252.98      6.90 o 
  -4  -1  11       23.32       20.94      2.31 o 
  -3  -1  11      178.24      175.74      5.26 o 
  -2  -1  11      760.49      810.20     18.69 o 
  -1  -1  11      742.53      772.71     21.49 o 
   0  -1  11      708.14      719.78     29.03 o 
   1  -1  11       34.90       31.49      3.12 o 
   2  -1  11      827.75      871.17     15.19 o 
   3  -1  11      185.49      192.25      7.75 o 
   4  -1  11        7.78       11.23      2.72 o 
   5  -1  11      342.52      383.17     12.67 o 
   6  -1  11       48.62       61.29      5.86 o 
   7  -1  11        1.45        1.40      2.79 o 
  -9   0  11       11.69       20.94      3.95 o 
  -8   0  11      268.83      249.76     11.03 o 
  -7   0  11      274.98      272.18     16.72 o 
  -6   0  11       99.54      106.94      4.90 o 
  -5   0  11        7.06        7.00      2.21 o 
  -4   0  11       48.08       46.58      3.04 o 
  -3   0  11        0.31        3.38      3.47 o 
  -2   0  11      671.38      744.48     10.03 o 
  -1   0  11       12.29       14.48      1.25 o 
   0   0  11       59.06       57.62      2.20 o 
   1   0  11      143.25      152.61      5.61 o 
   2   0  11       31.68       28.07      2.90 o 
   3   0  11      435.33      450.74     11.11 o 
   4   0  11      838.99      859.02     16.71 o 
   5   0  11      119.32      106.62      6.45 o 
   6   0  11      672.03      721.29     17.64 o 
   7   0  11        4.56        4.74      2.50 o 
   8   0  11       39.39       41.90      5.22 o 
  -9   1  11        1.72        4.21      2.73 o 
  -8   1  11       12.20       20.26      3.80 o 
  -7   1  11      313.79      317.45      8.70 o 
  -6   1  11       89.09       75.92      4.16 o 
  -5   1  11     1129.78     1169.15     38.08 o 
  -4   1  11      386.87      368.86      7.75 o 
  -3   1  11       11.28       11.29      1.68 o 
  -2   1  11      585.50      608.90     18.83 o 
  -1   1  11      463.63      490.14     11.85 o 
   0   1  11        9.99        8.36      1.02 o 
   1   1  11      709.70      698.22     11.44 o 
   2   1  11      219.76      216.28      7.03 o 
   3   1  11        0.40        0.10      2.05 o 
   4   1  11      985.28      996.38     17.34 o 
   5   1  11        0.86        2.66      2.40 o 
   6   1  11      189.69      200.88      9.06 o 
   7   1  11        4.06        4.22      2.59 o 
   8   1  11       37.27       34.59      4.74 o 
  -8   2  11      134.90      137.70      8.65 o 
  -7   2  11       11.46       14.92      3.32 o 
  -6   2  11       37.85       35.45      3.12 o 
  -5   2  11      208.38      210.43      6.37 o 
  -4   2  11     1457.10     1443.56     20.36 o 
  -3   2  11      116.14      123.47      5.20 o 
  -2   2  11      333.25      367.67      7.85 o 
  -1   2  11      217.85      233.26      3.88 o 
   0   2  11      121.49      138.63      2.82 o 
   1   2  11      318.99      293.45      5.50 o 
   2   2  11      742.35      730.73     12.58 o 
   3   2  11      943.62      850.57     14.50 o 
   4   2  11       91.98       89.04      5.22 o 
   5   2  11       89.95       80.04      5.15 o 
   6   2  11      124.57      113.94      6.68 o 
   7   2  11        3.80        2.95      2.04 o 
   8   2  11      285.75      265.62     11.40 o 
   9   2  11       12.86       16.41      3.59 o 
  -8   3  11      296.45      303.93     12.39 o 
  -7   3  11        9.46        9.79      3.07 o 
  -6   3  11      111.27      104.92      6.55 o 
  -5   3  11     1110.13     1047.83     35.48 o 
  -4   3  11      254.29      247.48     10.49 o 
  -3   3  11       43.21       39.48      3.17 o 
  -2   3  11       10.67        6.82      1.15 o 
  -1   3  11        7.65        5.86      1.02 o 
   0   3  11      753.34      767.24      9.41 o 
   1   3  11      510.10      518.49      7.57 o 
   2   3  11     1254.32     1236.63     17.18 o 
   3   3  11     1628.29     1456.67     19.34 o 
   4   3  11      114.95      105.94      5.59 o 
   5   3  11      808.40      757.78     15.32 o 
   6   3  11        0.12       -0.39      1.64 o 
   7   3  11       11.34       12.94      2.73 o 
   8   3  11      429.87      377.70     12.85 o 
   9   3  11        0.83       -0.61      2.19 o 
  -7   4  11       19.75       14.16      3.38 o 
  -6   4  11      161.17      155.45      8.17 o 
  -5   4  11     1430.02     1565.53     18.29 o 
  -4   4  11        9.05        7.33      2.40 o 
  -3   4  11       30.36       20.61      2.10 o 
  -2   4  11       12.54        9.18      1.33 o 
  -1   4  11      862.97      946.79      8.60 o 
   0   4  11     1390.22     1398.01     10.17 o 
   1   4  11        5.07        5.94      1.62 o 
   2   4  11       66.63       66.47      2.95 o 
   3   4  11     1520.99     1453.11     20.10 o 
   4   4  11      334.10      311.66      9.50 o 
   5   4  11      445.16      388.18     10.84 o 
   6   4  11        0.83        0.89      1.81 o 
   7   4  11       83.48       63.52      5.12 o 
   8   4  11       23.04       24.36      3.79 o 
   9   4  11       16.32       19.10      3.81 o 
  -7   5  11       59.62       62.04      6.15 o 
  -6   5  11       25.83       26.66      4.19 o 
  -5   5  11      769.31      764.45     17.02 o 
  -4   5  11      128.95      131.18      4.95 o 
  -3   5  11      155.14      144.43      4.83 o 
  -2   5  11        4.74        7.21      1.44 o 
  -1   5  11     1589.97     1629.93     12.18 o 
   0   5  11     1015.07     1097.65      9.36 o 
   1   5  11        0.90        2.12      1.19 o 
   2   5  11      985.21     1034.85     11.69 o 
   3   5  11      422.79      416.98      7.60 o 
   4   5  11      282.06      267.04      9.22 o 
   5   5  11       36.03       30.77      3.43 o 
   6   5  11       51.87       50.49      4.51 o 
   7   5  11      984.73      996.21     20.17 o 
   8   5  11       20.13       25.04      3.82 o 
   9   5  11       55.48       56.20      5.28 o 
  -6   6  11      275.80      281.03     11.39 o 
  -5   6  11       21.04       27.41      4.15 o 
  -4   6  11      114.97      104.46      6.29 o 
  -3   6  11        3.30        3.19      1.27 o 
  -2   6  11       17.65       19.80      1.81 o 
  -1   6  11      496.22      526.85     11.12 o 
   0   6  11        2.79        2.53      1.08 o 
   1   6  11      103.93      102.35      4.15 o 
   2   6  11     1335.11     1420.07     29.00 o 
   3   6  11      611.39      609.45     14.15 o 
   4   6  11      268.92      260.00      5.97 o 
   5   6  11        0.44        1.83      1.90 o 
   6   6  11      114.89      117.68      7.04 o 
   7   6  11      289.49      301.11     11.55 o 
   8   6  11       89.82       80.30      6.12 o 
   9   6  11       22.65       25.52      4.34 o 
  -5   7  11       50.21       59.36      5.49 o 
  -4   7  11        7.74        6.64      2.65 o 
  -3   7  11      130.92      125.39      6.75 o 
  -2   7  11       53.98       49.40      3.24 o 
  -1   7  11      982.20     1024.18     21.70 o 
   0   7  11       14.63       13.60      1.95 o 
   1   7  11       20.00       23.90      3.52 o 
   2   7  11        0.66        4.53      2.40 o 
   3   7  11      123.51      128.99      7.31 o 
   4   7  11       52.18       48.59      4.53 o 
   5   7  11       68.47       72.22      5.71 o 
   6   7  11      238.02      248.21     10.74 o 
   7   7  11       10.95       15.33      3.54 o 
   8   7  11       21.66       14.91      3.54 o 
   9   7  11        0.59        3.49      2.97 o 
  -4   8  11        0.11       -0.45      2.25 o 
  -3   8  11       60.78       52.10      4.87 o 
  -2   8  11      112.17      125.29      5.17 o 
  -1   8  11       13.92       14.84      2.22 o 
   0   8  11      141.61      142.27      5.00 o 
   1   8  11      166.40      164.01      8.59 o 
   2   8  11      160.28      155.77      8.47 o 
   3   8  11       73.68       79.52      6.29 o 
   4   8  11       55.70       68.09      6.12 o 
   5   8  11       59.83       59.90      5.56 o 
   6   8  11      295.41      327.22     13.03 o 
   7   8  11       30.53       34.46      4.65 o 
   8   8  11      131.86      131.33      8.73 o 
  -3   9  11       16.49       17.60      3.70 o 
  -2   9  11       60.96       70.26      4.17 o 
  -1   9  11        4.78        6.20      1.83 o 
   0   9  11        5.65        5.52      3.78 o 
   1   9  11      110.12      113.44      7.69 o 
   2   9  11       36.29       35.04      4.52 o 
   3   9  11       52.02       46.07      5.08 o 
   4   9  11        0.44        2.81      2.29 o 
   5   9  11        8.99        9.22      2.94 o 
   6   9  11       92.17       99.28      7.69 o 
   7   9  11       13.89       18.32      4.14 o 
   8   9  11       25.44       24.24      4.80 o 
  -1  10  11       11.35       17.35      2.58 o 
   0  10  11       26.64       19.08      4.18 o 
   1  10  11       10.97       12.73      4.13 o 
   2  10  11       14.69       17.79      3.83 o 
   3  10  11        1.02        1.45      2.74 o 
   4  10  11       46.93       52.80      5.71 o 
   5  10  11       36.33       41.29      5.45 o 
   6  10  11       49.72       56.07      6.53 o 
   7  10  11        5.95        8.08      3.47 o 
   2  11  11        6.59        8.76      4.09 o 
   3  11  11       26.65       29.40      4.97 o 
   4  11  11        2.95        2.95      3.41 o 
  -6  -6  12       31.61       35.55      5.88 o 
  -5  -6  12      258.98      293.51     13.75 o 
  -4  -6  12        7.76        6.06      3.80 o 
  -3  -6  12      204.72      239.70     12.30 o 
  -2  -6  12        0.67        1.19      3.01 o 
  -1  -6  12       33.25       28.68      4.74 o 
  -7  -5  12       55.69       62.69      6.86 o 
  -6  -5  12      204.50      214.34     11.73 o 
  -5  -5  12       15.34       20.44      4.46 o 
  -4  -5  12        3.55        6.04      3.71 o 
  -3  -5  12       91.24      102.99      7.82 o 
  -2  -5  12       20.82       17.00      4.31 o 
  -1  -5  12      141.73      162.18      8.72 o 
   2  -5  12       15.84       23.70      4.54 o 
  -8  -4  12        5.80       10.96      3.73 o 
  -7  -4  12        0.99        3.80      2.11 o 
  -6  -4  12      412.87      414.35      9.91 o 
  -5  -4  12       53.18       52.55      3.73 o 
  -4  -4  12      219.76      222.54      6.86 o 
  -3  -4  12        1.37        1.08      1.81 o 
  -2  -4  12      371.15      366.50      8.39 o 
  -1  -4  12      429.48      444.69      9.07 o 
   0  -4  12        6.23        6.18      2.59 o 
   1  -4  12       24.13       28.71      4.13 o 
   2  -4  12      159.71      181.39      9.29 o 
   3  -4  12        0.45        1.58      3.03 o 
   4  -4  12      152.49      183.45     10.85 o 
  -8  -3  12        2.81        2.90      2.03 o 
  -7  -3  12       15.54       10.50      2.34 o 
  -6  -3  12      118.68      116.54      5.37 o 
  -5  -3  12      162.71      169.09      9.47 o 
  -4  -3  12     1185.05     1169.47     15.31 o 
  -3  -3  12      125.23      120.87      4.82 o 
  -2  -3  12     1066.34     1130.29     14.34 o 
  -1  -3  12      169.48      155.09      6.52 o 
   0  -3  12      340.13      336.89     10.78 o 
   1  -3  12        4.44        4.01      2.49 o 
   2  -3  12      235.00      279.83     10.72 o 
   3  -3  12      122.47      151.93      8.65 o 
   4  -3  12      164.37      186.89     10.10 o 
   5  -3  12      159.41      162.28     10.07 o 
  -8  -2  12       36.02       42.79      3.78 o 
  -7  -2  12      293.92      271.49      8.29 o 
  -6  -2  12       50.59       46.52      3.63 o 
  -5  -2  12      451.86      443.07      9.63 o 
  -4  -2  12      625.68      624.84     11.81 o 
  -3  -2  12      111.86      111.72      4.51 o 
  -2  -2  12      523.76      511.93      9.07 o 
  -1  -2  12      258.36      255.43     13.56 o 
   0  -2  12        2.21        3.78      1.94 o 
   1  -2  12       44.05       44.57      3.92 o 
   2  -2  12      334.89      357.68     10.94 o 
   3  -2  12      481.59      512.71     14.07 o 
   4  -2  12      411.78      456.21     14.31 o 
   5  -2  12       45.03       43.82      5.27 o 
   6  -2  12      309.77      354.90     14.17 o 
  -9  -1  12        3.15        2.03      3.26 o 
  -8  -1  12       12.77       10.05      2.47 o 
  -7  -1  12      309.58      309.66      8.61 o 
  -6  -1  12       51.73       45.37      3.40 o 
  -5  -1  12       67.09       71.66      4.07 o 
  -4  -1  12      172.98      161.92      5.55 o 
  -3  -1  12      274.35      285.59     12.86 o 
  -2  -1  12      365.42      384.41      7.75 o 
  -1  -1  12      244.19      258.72      7.00 o 
   0  -1  12     1070.28     1127.32     35.68 o 
   1  -1  12     1222.58     1279.66     18.09 o 
   2  -1  12       82.57       81.83      5.02 o 
   3  -1  12      224.86      232.45      8.95 o 
   4  -1  12      385.87      445.46     13.36 o 
   5  -1  12      503.02      538.25     15.36 o 
   6  -1  12       45.04       52.79      5.72 o 
   7  -1  12       21.08       22.83      4.48 o 
  -8   0  12       66.37       57.20      5.79 o 
  -7   0  12       98.15       96.23      8.68 o 
  -6   0  12      280.25      324.19      8.62 o 
  -5   0  12      158.70      166.06      5.74 o 
  -4   0  12      969.01      967.90     12.95 o 
  -3   0  12     1059.64     1089.52     14.52 o 
  -2   0  12      248.88      248.65      7.41 o 
  -1   0  12        8.72        8.30      1.55 o 
   0   0  12       52.20       54.69      2.62 o 
   1   0  12      467.51      499.28     10.41 o 
   2   0  12      348.80      321.80      8.87 o 
   3   0  12       21.80       19.57      2.83 o 
   4   0  12        1.48        0.88      2.09 o 
   5   0  12      470.60      488.72     14.09 o 
   6   0  12       91.62       94.84      6.79 o 
   7   0  12       66.63       68.80      6.18 o 
  -8   1  12       60.70       46.30      5.27 o 
  -7   1  12        1.96        4.64      1.86 o 
  -6   1  12      124.54      123.87      5.32 o 
  -5   1  12      189.76      172.94      7.48 o 
  -4   1  12       66.35       65.47      3.63 o 
  -3   1  12      851.21      909.35     11.91 o 
  -2   1  12       52.18       54.17      2.85 o 
  -1   1  12      119.42      128.23      4.02 o 
   0   1  12     1160.53     1075.53     20.30 o 
   1   1  12        0.43        0.04      1.12 o 
   2   1  12      142.15      134.66      5.60 o 
   3   1  12      662.32      674.88     13.66 o 
   4   1  12      601.63      615.21     14.15 o 
   5   1  12      556.40      536.01     13.83 o 
   6   1  12      116.91      110.66      6.95 o 
   7   1  12        4.98        4.91      2.50 o 
   8   1  12       88.94       93.28      7.50 o 
  -8   2  12       46.10       57.94      5.77 o 
  -7   2  12       61.48       68.91      5.81 o 
  -6   2  12       56.16       60.36      3.96 o 
  -5   2  12     1395.37     1333.70     21.94 o 
  -4   2  12      162.05      144.08      5.12 o 
  -3   2  12      246.50      242.09      6.02 o 
  -2   2  12        8.70       14.78      1.80 o 
  -1   2  12      253.25      262.34     17.93 o 
   0   2  12      431.99      375.19     20.09 o 
   1   2  12      133.23      119.38     15.74 o 
   2   2  12        1.14       15.11      2.49 o 
   3   2  12      554.11      470.71     10.84 o 
   4   2  12     1190.09     1137.23     18.52 o 
   5   2  12      214.82      212.64      8.73 o 
   6   2  12       48.06       40.37      4.13 o 
   7   2  12       67.64       60.36      5.26 o 
   8   2  12       63.37       65.07      5.95 o 
  -8   3  12       16.06       14.02      3.49 o 
  -7   3  12      120.89      126.22      7.81 o 
  -6   3  12       21.93       22.56      2.76 o 
  -5   3  12      605.96      599.25     10.85 o 
  -4   3  12     2873.89     3031.34     32.72 o 
  -3   3  12      149.05      156.37      4.89 o 
  -2   3  12       14.99       17.91      1.93 o 
  -1   3  12      506.43      468.42     22.86 o 
   0   3  12      334.41      330.54      6.30 o 
   1   3  12       78.26       68.92      3.60 o 
   2   3  12       47.21       38.99      2.38 o 
   3   3  12      836.31      719.12     13.58 o 
   4   3  12      438.58      404.53     10.79 o 
   5   3  12       55.46       48.17      4.12 o 
   6   3  12        0.50       -1.22      1.57 o 
   7   3  12      193.85      174.04      8.28 o 
   8   3  12        0.41        0.18      1.91 o 
  -7   4  12        1.25        5.98      2.67 o 
  -6   4  12      297.23      261.55     10.33 o 
  -5   4  12        3.41        5.74      2.02 o 
  -4   4  12       91.58       95.33      4.29 o 
  -3   4  12       28.12       32.96      2.63 o 
  -2   4  12      695.72      700.06     14.46 o 
  -1   4  12      439.59      465.34      6.06 o 
   0   4  12       42.06       39.12      2.51 o 
   1   4  12      669.20      672.66      9.32 o 
   2   4  12      431.27      398.93      7.19 o 
   3   4  12      593.46      524.10     11.79 o 
   4   4  12      239.77      228.27      8.32 o 
   5   4  12        0.52        3.11      1.81 o 
   6   4  12       73.71       67.09      5.03 o 
   7   4  12      466.21      412.81     12.63 o 
   8   4  12       26.36       28.25      4.08 o 
   9   4  12      115.29      104.08      7.38 o 
  -6   5  12      273.52      285.00     11.50 o 
  -5   5  12      548.71      533.64     14.37 o 
  -4   5  12       84.69       82.61      4.17 o 
  -3   5  12       45.55       44.82      2.94 o 
  -2   5  12       60.79       54.80      2.51 o 
  -1   5  12      926.42      933.57      9.71 o 
   0   5  12      195.99      215.66      5.64 o 
   1   5  12       60.26       65.75      3.15 o 
   2   5  12        1.04        2.03      1.21 o 
   3   5  12       42.87       48.77      8.64 o 
   4   5  12      362.66      365.08     10.99 o 
   5   5  12       28.81       25.87      3.41 o 
   6   5  12      163.68      154.33      7.74 o 
   7   5  12        1.04        0.95      1.99 o 
   8   5  12      199.93      181.13      9.04 o 
   9   5  12        2.82        2.25      2.29 o 
  -6   6  12        1.24        7.44      3.17 o 
  -5   6  12      277.23      271.43     10.45 o 
  -4   6  12        6.71       11.31      3.08 o 
  -3   6  12       17.37       13.99      2.46 o 
  -2   6  12      328.49      330.03      5.91 o 
  -1   6  12      396.24      429.78      7.56 o 
   0   6  12      135.64      130.84      4.63 o 
   1   6  12      315.14      326.41      7.07 o 
   2   6  12      253.24      263.14      6.22 o 
   3   6  12       20.77       17.76      1.92 o 
   4   6  12       17.14       17.95      2.05 o 
   5   6  12        0.69        3.35      2.22 o 
   6   6  12      364.40      370.13     12.35 o 
   7   6  12      126.75      116.66      7.19 o 
   8   6  12       30.23       36.31      4.51 o 
   9   6  12        4.06        6.01      2.99 o 
  -5   7  12        0.25        1.71      2.51 o 
  -4   7  12       13.10       14.99      3.14 o 
  -3   7  12       23.18       25.32      3.39 o 
  -2   7  12      137.98      132.62      8.80 o 
  -1   7  12       56.44       57.98      3.31 o 
   0   7  12      279.92      297.55     10.78 o 
   1   7  12      160.65      169.50      8.19 o 
   2   7  12       29.24       28.54      4.08 o 
   3   7  12      194.48      192.77      8.87 o 
   4   7  12       45.15       50.70      4.72 o 
   5   7  12      291.14      307.89     11.58 o 
   6   7  12      202.57      216.83     10.04 o 
   7   7  12       18.93       14.74      3.45 o 
   8   7  12       16.52       18.45      3.86 o 
  -4   8  12       52.43       54.03      5.35 o 
  -3   8  12       44.96       48.00      4.54 o 
  -2   8  12        1.37        3.79      1.72 o 
  -1   8  12       58.76       63.84      3.71 o 
   0   8  12        8.15        6.25      3.00 o 
   1   8  12       28.65       33.43      4.34 o 
   2   8  12       14.54       12.23      3.13 o 
   3   8  12      108.82      123.05      7.93 o 
   4   8  12      136.61      130.94      7.96 o 
   5   8  12      164.16      185.35      9.60 o 
   6   8  12       26.05       28.27      4.28 o 
   7   8  12       34.65       38.71      5.06 o 
   8   8  12        0.12        6.33      3.11 o 
  -2   9  12        2.46        2.87      1.70 o 
  -1   9  12        3.62        5.88      2.90 o 
   0   9  12       28.03       32.23      4.59 o 
   1   9  12       45.29       49.39      5.35 o 
   2   9  12        5.05        4.78      2.70 o 
   3   9  12       12.46       12.11      3.21 o 
   4   9  12        0.79        0.72      2.21 o 
   5   9  12       18.51       25.35      4.29 o 
   6   9  12        0.52        0.91      2.67 o 
   7   9  12       12.91       12.76      3.75 o 
   0  10  12       63.28       79.57      7.09 o 
   1  10  12        0.64        1.65      3.35 o 
   2  10  12      238.08      269.67     12.51 o 
   3  10  12       57.58       62.78      6.27 o 
   4  10  12       35.27       48.17      5.65 o 
   5  10  12       46.19       47.90      5.84 o 
   6  10  12        7.67       11.58      3.66 o 
  -5  -6  13       38.35       56.65      7.38 o 
  -4  -6  13      361.82      415.34     16.27 o 
  -3  -6  13       70.79       77.06      7.35 o 
  -6  -5  13       67.17       82.19      7.62 o 
  -5  -5  13      248.27      273.94     12.84 o 
  -4  -5  13      385.59      418.19     15.46 o 
  -3  -5  13       92.23      102.27      7.90 o 
  -2  -5  13      286.64      306.45     12.69 o 
  -7  -4  13       48.80       48.33      5.99 o 
  -6  -4  13        0.14        0.80      1.81 o 
  -5  -4  13      501.69      516.71     10.76 o 
  -4  -4  13      178.94      177.48      6.36 o 
  -3  -4  13      279.40      263.04     10.23 o 
  -2  -4  13      283.70      313.93      8.11 o 
  -1  -4  13       16.65       16.57      2.99 o 
   0  -4  13       66.07       62.14      5.05 o 
   2  -4  13       22.25       23.99      4.40 o 
   3  -4  13      113.55      153.28      9.57 o 
  -8  -3  13       33.43       40.65      3.91 o 
  -7  -3  13       14.09       15.20      2.69 o 
  -6  -3  13       25.75       27.55      3.04 o 
  -5  -3  13      162.08      166.88      6.21 o 
  -4  -3  13      107.58      106.59      4.94 o 
  -3  -3  13       91.11       88.42      4.50 o 
  -2  -3  13      333.40      346.77      8.18 o 
  -1  -3  13      686.73      640.57     15.20 o 
   0  -3  13       59.31       49.79      4.45 o 
   2  -3  13       69.14       73.04      5.97 o 
   3  -3  13      136.73      182.19      9.57 o 
   4  -3  13       45.67       55.23      5.92 o 
  -8  -2  13       18.51       17.95      2.85 o 
  -7  -2  13        0.93        2.18      1.75 o 
  -6  -2  13      665.51      691.48     16.32 o 
  -5  -2  13      476.51      454.58     28.19 o 
  -4  -2  13      474.62      450.07     16.99 o 
  -3  -2  13     1277.89     1311.98     16.03 o 
  -2  -2  13       44.77       46.14      4.69 o 
  -1  -2  13       22.98       24.10      3.47 o 
   0  -2  13       65.81       67.04      5.10 o 
   1  -2  13        8.89       12.12      2.61 o 
   2  -2  13      222.20      258.86      9.59 o 
   3  -2  13        6.63        6.48      2.90 o 
   4  -2  13       41.88       43.10      4.88 o 
   5  -2  13      234.95      258.55     11.86 o 
  -8  -1  13       15.29       19.74      3.69 o 
  -7  -1  13       14.11       15.60      2.52 o 
  -6  -1  13      152.09      168.76      8.55 o 
  -5  -1  13      189.27      183.80      6.37 o 
  -4  -1  13        6.77        4.47      2.10 o 
  -3  -1  13      807.68      805.16     12.07 o 
  -2  -1  13       11.54       12.47      1.98 o 
  -1  -1  13       87.46       83.66      5.40 o 
   0  -1  13       74.41       72.62      5.18 o 
   1  -1  13       33.87       42.03      3.94 o 
   2  -1  13      995.40     1056.07     18.22 o 
   3  -1  13       74.88       83.82      5.73 o 
   4  -1  13      484.55      538.62     15.17 o 
   5  -1  13       69.43       85.17      6.85 o 
   6  -1  13       24.59       25.08      4.79 o 
  -8   0  13       71.80       75.60      4.87 o 
  -7   0  13       10.44       12.95      2.41 o 
  -6   0  13        5.75        8.69      2.08 o 
  -5   0  13      402.44      387.43      8.98 o 
  -4   0  13     1516.16     1499.90     17.20 o 
  -3   0  13       89.68      103.93      4.30 o 
  -2   0  13       85.70      108.24     11.13 o 
  -1   0  13       23.64       14.90      2.64 o 
   0   0  13       58.17       54.93      4.56 o 
   1   0  13      107.13      101.25      3.83 o 
   2   0  13      898.51      952.45     16.25 o 
   3   0  13        1.87        2.02      2.09 o 
   4   0  13      752.65      769.74     16.85 o 
   5   0  13      173.93      176.75      8.67 o 
   6   0  13      125.70      129.81      7.92 o 
   7   0  13       11.72       12.55      3.35 o 
  -8   1  13       37.09       30.85      4.65 o 
  -7   1  13      140.95      144.14      6.22 o 
  -6   1  13        0.30       -0.17      1.66 o 
  -5   1  13      317.20      311.59      7.98 o 
  -4   1  13     1510.08     1521.85     16.98 o 
  -3   1  13      209.43      176.01      5.28 o 
  -2   1  13        5.27        5.19      1.47 o 
  -1   1  13      734.26      744.01     15.66 o 
   0   1  13        0.90        1.17      1.84 o 
   1   1  13      383.91      370.65      6.79 o 
   2   1  13       13.00       16.57      2.63 o 
   3   1  13      354.26      350.10     10.31 o 
   4   1  13        2.42        2.74      2.36 o 
   5   1  13      221.11      220.55      9.37 o 
   6   1  13       86.89       96.69      6.82 o 
   7   1  13        2.71        4.54      2.74 o 
  -8   2  13       17.01       24.45      4.31 o 
  -7   2  13        1.23        2.03      1.81 o 
  -6   2  13      132.11      128.77      5.49 o 
  -5   2  13        2.59        2.75      1.78 o 
  -4   2  13      417.30      425.34     25.07 o 
  -3   2  13        5.72        5.83      1.66 o 
  -2   2  13        5.36        7.59      1.57 o 
  -1   2  13      388.79      374.60     10.87 o 
   0   2  13       71.41       68.77      2.95 o 
   1   2  13      402.92      385.48      8.49 o 
   2   2  13      293.38      266.91      7.91 o 
   3   2  13      525.29      469.88     11.22 o 
   4   2  13       35.73       29.76      3.32 o 
   5   2  13       40.37       42.06      4.28 o 
   6   2  13      143.10      129.08      7.43 o 
   7   2  13       31.03       25.54      3.88 o 
   8   2  13       75.83       77.36      6.70 o 
  -7   3  13        0.51        1.36      2.14 o 
  -6   3  13        2.82        4.22      1.71 o 
  -5   3  13      856.15      831.45     39.06 o 
  -4   3  13      355.99      318.11      7.67 o 
  -3   3  13      136.91      123.32      6.96 o 
  -2   3  13       21.49       17.20      1.97 o 
  -1   3  13      160.80      155.68      6.97 o 
   0   3  13      643.60      645.16      9.50 o 
   1   3  13      125.94      111.98      3.84 o 
   2   3  13        5.72        4.45      1.43 o 
   3   3  13        0.99        0.06      1.75 o 
   4   3  13      347.24      318.75      9.72 o 
   5   3  13      216.69      194.86      7.84 o 
   6   3  13      202.92      178.61      8.22 o 
   7   3  13        4.06        2.97      2.08 o 
   8   3  13       53.78       54.10      5.34 o 
  -7   4  13       17.43       14.75      3.45 o 
  -6   4  13        4.86        6.42      2.66 o 
  -5   4  13      340.06      347.14      8.63 o 
  -4   4  13       37.11       31.25      2.68 o 
  -3   4  13        0.94        2.54      1.49 o 
  -2   4  13      547.33      587.31      9.09 o 
  -1   4  13        0.67        1.17      1.43 o 
   0   4  13      724.09      743.61     12.78 o 
   1   4  13        9.03        9.34      1.61 o 
   2   4  13        4.21        3.67      1.54 o 
   3   4  13        2.06        3.96      2.00 o 
   4   4  13      523.62      452.89     11.85 o 
   5   4  13       53.21       47.00      4.23 o 
   6   4  13      154.43      147.48      7.41 o 
   7   4  13       10.81        9.21      2.62 o 
   8   4  13      174.28      170.05      8.89 o 
  -6   5  13       87.61       89.29      6.59 o 
  -5   5  13       32.14       36.60      3.29 o 
  -4   5  13       36.51       46.36      3.31 o 
  -3   5  13      159.95      144.74      5.10 o 
  -2   5  13      206.76      178.69     10.14 o 
  -1   5  13      436.09      423.40      8.24 o 
   0   5  13      864.58      907.09     11.97 o 
   1   5  13        4.16        3.95      1.38 o 
   2   5  13       15.13       20.60      2.14 o 
   3   5  13      587.70      545.01     15.31 o 
   4   5  13      131.84      119.10      6.53 o 
   5   5  13       35.42       26.43      3.53 o 
   6   5  13       30.24       33.83      3.98 o 
   7   5  13      168.43      155.87      8.21 o 
   8   5  13       77.06       74.39      6.17 o 
  -5   6  13       16.57       15.74      3.41 o 
  -4   6  13       95.56       91.85      4.46 o 
  -3   6  13      137.61      158.71      5.47 o 
  -2   6  13       37.43       33.18      2.93 o 
  -1   6  13        7.52       12.74      3.04 o 
   0   6  13       34.73       42.69      3.11 o 
   1   6  13       12.47       14.04      1.96 o 
   2   6  13       21.23       20.45      2.14 o 
   3   6  13      460.69      464.59      8.49 o 
   4   6  13      379.96      361.44      7.65 o 
   5   6  13       99.72      113.88      6.96 o 
   6   6  13        2.38        1.70      2.08 o 
   7   6  13      456.36      420.34     13.46 o 
   8   6  13      102.77       94.17      6.88 o 
  -4   7  13        1.20        2.52      2.51 o 
  -3   7  13      149.05      153.63      5.66 o 
  -2   7  13       13.28       12.55      2.88 o 
  -1   7  13      274.27      269.96     10.60 o 
   0   7  13      130.66      164.77      8.33 o 
   1   7  13        2.64        5.97      2.89 o 
   2   7  13      194.12      204.59      9.20 o 
   3   7  13       30.89       33.42      4.23 o 
   4   7  13       92.43       97.08      6.81 o 
   5   7  13       11.82       18.73      3.30 o 
   6   7  13       25.27       25.65      4.01 o 
   7   7  13        0.32        0.42      2.45 o 
   8   7  13        7.42        7.04      3.26 o 
  -3   8  13       17.64       21.33      3.56 o 
  -2   8  13       65.51       68.41      3.94 o 
  -1   8  13       99.46      103.91      7.13 o 
   0   8  13       24.93       22.08      3.92 o 
   1   8  13       24.97       28.43      4.19 o 
   2   8  13      441.36      447.93     14.33 o 
   3   8  13      330.56      348.90     12.90 o 
   4   8  13      159.02      164.18      8.95 o 
   5   8  13       93.63       99.56      7.14 o 
   6   8  13      180.37      182.43      9.77 o 
   7   8  13        1.71        1.13      2.57 o 
   8   8  13        1.92        5.45      3.39 o 
  -2   9  13       96.10       93.11      7.51 o 
  -1   9  13       89.83       94.98      7.40 o 
   0   9  13        5.26        7.45      3.24 o 
   1   9  13      152.32      170.60      9.42 o 
   2   9  13      180.37      187.96      9.91 o 
   3   9  13      318.92      310.11     12.63 o 
   4   9  13       60.20       67.54      6.38 o 
   5   9  13        0.12       -0.16      2.31 o 
   6   9  13       81.96       97.59      7.86 o 
   7   9  13        4.20        3.82      2.64 o 
   0  10  13       70.51       69.69      6.77 o 
   1  10  13      178.64      212.86     11.27 o 
   2  10  13       55.85       61.34      6.39 o 
   3  10  13        1.29        1.51      3.03 o 
   4  10  13        6.50       12.92      3.88 o 
   5  10  13        0.18        0.41      2.51 o 
   6  10  13        6.11        7.87      3.29 o 
  -5  -5  14      125.95      158.01     10.40 o 
  -4  -5  14       20.42       22.37      4.78 o 
  -3  -5  14        9.64       11.09      4.48 o 
  -6  -4  14      151.38      158.30     10.01 o 
  -5  -4  14       42.50       42.49      3.63 o 
  -4  -4  14      144.46      151.92      6.09 o 
  -3  -4  14      679.31      705.07     39.15 o 
  -2  -4  14        5.54        7.23      2.61 o 
  -1  -4  14      225.03      235.82      9.82 o 
   0  -4  14        0.90        1.50      2.24 o 
   1  -4  14        6.33        8.27      3.05 o 
  -7  -3  14        3.19        4.42      2.17 o 
  -6  -3  14       48.68       50.79      3.89 o 
  -5  -3  14       10.25        9.13      2.28 o 
  -4  -3  14       11.38       13.65      4.05 o 
  -3  -3  14      117.78      126.04      5.32 o 
  -2  -3  14      165.45      146.21      7.60 o 
  -1  -3  14      297.46      299.99     10.90 o 
   0  -3  14       27.02       33.64      4.06 o 
   1  -3  14       27.09       23.95      3.65 o 
   3  -3  14        0.68        1.94      2.92 o 
  -7  -2  14       51.00       58.42      4.35 o 
  -6  -2  14        2.86        1.99      1.85 o 
  -5  -2  14      107.79      118.66      5.36 o 
  -4  -2  14      187.79      177.22     11.76 o 
  -3  -2  14      145.71      155.09      9.29 o 
  -2  -2  14      153.32      147.09      7.54 o 
  -1  -2  14       17.50       19.00      3.40 o 
   0  -2  14        1.12        0.21      2.31 o 
   1  -2  14      206.22      218.64      9.51 o 
   2  -2  14       64.47       75.62      5.73 o 
   3  -2  14       12.26       17.68      3.73 o 
   4  -2  14       26.08       31.53      4.52 o 
   5  -2  14        4.03        5.90      3.71 o 
  -8  -1  14       14.94       14.20      2.84 o 
  -7  -1  14      192.20      183.29      7.17 o 
  -6  -1  14       49.45       44.81      3.59 o 
  -5  -1  14       58.48       50.51      3.69 o 
  -4  -1  14      763.30      791.91     12.89 o 
  -3  -1  14        8.05       12.65      2.27 o 
  -2  -1  14      415.46      408.88     12.43 o 
  -1  -1  14       47.20       47.14      4.39 o 
   0  -1  14       85.30       74.38      5.46 o 
   1  -1  14       12.71       12.84      3.02 o 
   2  -1  14       77.56       91.36      5.79 o 
   3  -1  14       30.55       33.86      4.31 o 
   4  -1  14        0.76        0.76      2.74 o 
   5  -1  14       73.22       90.02      7.27 o 
  -8   0  14      194.14      226.69      8.28 o 
  -7   0  14       51.18       61.64      4.26 o 
  -6   0  14       26.21       28.53      2.98 o 
  -5   0  14      112.65      106.44      4.98 o 
  -4   0  14      551.14      514.21     10.09 o 
  -3   0  14      292.93      259.54      6.87 o 
  -2   0  14      153.09      158.49      7.84 o 
  -1   0  14       16.90       22.79      3.24 o 
   0   0  14       42.19       36.31      4.02 o 
   1   0  14     1220.29     1255.34     21.95 o 
   2   0  14      131.63      135.41      6.49 o 
   4   0  14        1.66        1.59      2.34 o 
   5   0  14       12.10        9.13      3.27 o 
   6   0  14        0.87       -0.67      2.87 o 
  -7   1  14       25.94       26.97      3.14 o 
  -6   1  14       14.67       19.31      2.69 o 
  -5   1  14      174.12      179.59      9.17 o 
  -4   1  14        7.00        5.82      1.82 o 
  -3   1  14      106.58      109.42      4.44 o 
  -2   1  14        3.14        2.49      2.10 o 
  -1   1  14       65.22       54.20      4.71 o 
   0   1  14      743.68      751.00     16.01 o 
   1   1  14        0.03        0.44      1.29 o 
   2   1  14      455.65      441.87     10.62 o 
   3   1  14       64.55       64.46      4.83 o 
   4   1  14      499.62      497.77     13.68 o 
   5   1  14      231.43      254.79     10.38 o 
   6   1  14        0.08       -0.34      2.12 o 
   7   1  14        1.36        1.75      2.46 o 
  -7   2  14        0.47        2.13      3.49 o 
  -6   2  14       28.56       26.72      2.93 o 
  -5   2  14      166.51      153.91      9.30 o 
  -4   2  14        5.03        4.51      1.78 o 
  -3   2  14      117.41      107.94      4.36 o 
  -2   2  14       61.31       78.80      5.79 o 
  -1   2  14        1.13        3.86      2.37 o 
   0   2  14      952.45      898.27     17.28 o 
   1   2  14      103.30       87.79      4.88 o 
   2   2  14        6.21        4.26      1.55 o 
   3   2  14      108.38       93.65      5.16 o 
   4   2  14      190.65      170.22      7.54 o 
   5   2  14      437.61      378.48     11.38 o 
   6   2  14        1.01        1.33      1.99 o 
   7   2  14       89.54       83.13      6.68 o 
  -7   3  14       11.74       16.24      3.45 o 
  -6   3  14       24.57       25.55      3.00 o 
  -5   3  14       20.40       28.44      3.48 o 
  -4   3  14       53.02       53.00      3.44 o 
  -3   3  14      115.02      107.12      4.37 o 
  -2   3  14       10.11       10.23      2.82 o 
  -1   3  14      131.83      144.32      7.01 o 
   0   3  14      505.90      496.81     12.79 o 
   1   3  14      150.03      146.09      4.48 o 
   2   3  14       36.87       38.19      2.64 o 
   3   3  14      219.23      179.13      7.06 o 
   4   3  14      127.65      111.46      6.24 o 
   5   3  14        4.06        2.19      2.13 o 
   6   3  14        0.33        2.28      1.97 o 
   7   3  14      224.17      213.97      9.79 o 
   8   3  14       45.27       47.54      5.27 o 
  -6   4  14       72.63       70.73      4.41 o 
  -5   4  14       17.84       15.75      2.29 o 
  -4   4  14      153.83      164.42      5.62 o 
  -3   4  14      140.99      133.34      4.88 o 
  -2   4  14       28.53       30.05      4.16 o 
  -1   4  14      365.55      383.33     11.54 o 
   0   4  14       40.61       39.06      3.39 o 
   1   4  14      114.84      104.71      6.02 o 
   2   4  14        1.09        3.19      1.44 o 
   3   4  14      127.73      108.66      7.76 o 
   4   4  14     1145.55     1007.89     18.26 o 
   5   4  14       60.27       59.48      4.80 o 
   6   4  14       37.34       29.63      3.60 o 
   7   4  14      229.41      203.94      9.52 o 
   8   4  14       21.18       20.40      3.89 o 
  -6   5  14      120.25      113.11      7.35 o 
  -5   5  14       20.62       23.42      2.74 o 
  -4   5  14       39.63       39.83      3.68 o 
  -3   5  14      119.13      110.90      4.62 o 
  -2   5  14      843.66      890.99     18.74 o 
  -1   5  14      579.79      618.04     15.01 o 
   0   5  14       30.85       30.11      2.60 o 
   1   5  14        0.37        1.78      1.68 o 
   2   5  14      219.09      207.90      8.77 o 
   3   5  14      102.09       91.49      4.03 o 
   4   5  14     1251.14     1198.90     21.13 o 
   5   5  14        8.79       10.05      2.45 o 
   6   5  14       90.87       94.40      6.41 o 
   7   5  14       28.52       31.43      4.32 o 
   8   5  14       30.69       31.80      4.56 o 
  -5   6  14       78.79       90.20      6.65 o 
  -4   6  14        0.81        2.37      1.72 o 
  -3   6  14       39.00       44.60      3.27 o 
  -2   6  14      219.87      220.71      9.64 o 
  -1   6  14      141.36      109.38      6.60 o 
   0   6  14      210.51      217.85      6.17 o 
   1   6  14      344.98      357.90      8.20 o 
   2   6  14       55.02       61.16      3.41 o 
   3   6  14      585.74      572.17      9.79 o 
   4   6  14        1.75        1.03      1.56 o 
   5   6  14       22.15       20.68      3.36 o 
   6   6  14      264.58      255.54     10.68 o 
   7   6  14       19.28       22.49      3.82 o 
   8   6  14       60.76       57.21      5.60 o 
  -4   7  14        5.83        9.24      2.89 o 
  -3   7  14       13.70       20.64      4.12 o 
  -2   7  14      441.07      501.91     14.82 o 
  -1   7  14        0.11        1.32      2.58 o 
   0   7  14       48.91       45.86      4.88 o 
   1   7  14      411.54      395.53     12.62 o 
   2   7  14        3.14        6.48      2.91 o 
   3   7  14      776.11      788.80     18.64 o 
   4   7  14      132.63      148.91      8.48 o 
   5   7  14       58.13       51.49      5.13 o 
   6   7  14      268.27      287.72     11.87 o 
   7   7  14       57.55       53.99      5.57 o 
   8   7  14       18.00       19.05      4.16 o 
  -1   8  14        9.40       10.82      3.49 o 
   0   8  14        1.55        2.11      2.36 o 
   1   8  14      234.67      275.44     11.44 o 
   2   8  14      145.70      147.72      8.42 o 
   3   8  14       69.99       63.02      5.84 o 
   4   8  14      105.33      105.08      7.37 o 
   5   8  14      108.05      114.70      7.51 o 
   6   8  14       13.42       12.92      3.29 o 
   7   8  14       34.00       36.11      5.05 o 
  -1   9  14        4.01        5.66      3.13 o 
   0   9  14       95.57      106.41      7.59 o 
   1   9  14        5.13        6.49      3.31 o 
   2   9  14      133.45      143.02      8.98 o 
   3   9  14       83.99       74.54      6.63 o 
   4   9  14      100.38      109.40      8.11 o 
   5   9  14      136.03      166.54      9.96 o 
   6   9  14        0.38       -0.39      2.74 o 
   1  10  14       54.05       58.60      6.25 o 
   2  10  14       30.93       28.68      5.00 o 
   3  10  14       96.35      116.74      8.64 o 
   4  10  14        5.90        7.85      3.58 o 
   5  10  14       14.14       25.04      4.80 o 
  -5  -4  15        8.01        8.52      3.61 o 
  -4  -4  15        2.69        2.98      2.45 o 
  -3  -4  15       23.10       22.10      3.95 o 
  -2  -4  15      168.35      197.44      9.21 o 
  -1  -4  15       47.33       61.39      5.47 o 
   0  -4  15        6.02        6.34      2.73 o 
   1  -4  15        0.56        0.58      2.71 o 
  -6  -3  15       12.14       15.72      2.64 o 
  -5  -3  15       35.60       36.46      3.41 o 
  -4  -3  15      108.74      115.88      5.44 o 
  -3  -3  15      110.23       89.89      6.41 o 
  -2  -3  15      181.63      181.50      8.78 o 
  -1  -3  15       16.65       17.13      3.35 o 
   0  -3  15        0.07        0.62      2.02 o 
   1  -3  15       48.64       56.77      5.45 o 
  -7  -2  15       15.76       19.24      2.93 o 
  -6  -2  15      102.23      110.10      5.82 o 
  -5  -2  15       22.74       18.54      2.64 o 
  -4  -2  15      106.65      102.60      5.07 o 
  -3  -2  15      404.24      424.27     13.52 o 
  -2  -2  15      288.82      301.04     11.27 o 
  -1  -2  15      107.86      100.04      6.56 o 
   0  -2  15       34.90       35.63      4.26 o 
   1  -2  15      170.89      171.71      8.91 o 
   3  -2  15        0.12        0.89      2.67 o 
   4  -2  15        0.36        0.14      2.74 o 
  -7  -1  15       28.84       31.35      3.42 o 
  -6  -1  15      114.12      126.14      5.86 o 
  -5  -1  15      123.09      115.98      5.43 o 
  -4  -1  15       18.16       19.60      2.69 o 
  -3  -1  15      216.30      227.29      9.87 o 
  -2  -1  15       72.61       63.25      5.32 o 
  -1  -1  15       73.34       64.18      5.35 o 
   0  -1  15      219.85      230.69      9.75 o 
   1  -1  15      537.40      524.74     14.88 o 
   3  -1  15       44.04       49.37      4.85 o 
   4  -1  15       35.02       37.97      4.72 o 
   5  -1  15      244.72      263.43     12.02 o 
  -7   0  15        8.40       10.98      2.48 o 
  -6   0  15       15.29       17.53      2.59 o 
  -5   0  15      215.39      215.55      7.14 o 
  -4   0  15      152.38      152.71      5.85 o 
  -3   0  15      454.40      443.75     13.53 o 
  -2   0  15        0.53        1.57      2.34 o 
  -1   0  15        1.70       -2.18      2.11 o 
   0   0  15      232.52      230.92      9.51 o 
   1   0  15        7.28       10.31      2.79 o 
   2   0  15      137.40      138.49      6.76 o 
   3   0  15        1.29        0.94      2.52 o 
   4   0  15        0.22        1.91      2.64 o 
   5   0  15      697.81      710.81     18.51 o 
  -7   1  15       71.28       76.11      5.59 o 
  -6   1  15        4.05        5.64      2.06 o 
  -5   1  15      163.42      155.61      6.13 o 
  -4   1  15      412.88      423.20      9.12 o 
  -3   1  15        0.80        3.02      2.52 o 
  -2   1  15        0.62        1.98      2.14 o 
  -1   1  15      219.37      201.44      8.65 o 
   0   1  15      203.21      200.42      8.78 o 
   1   1  15       75.59       72.63      5.71 o 
   2   1  15      126.24      107.22      4.29 o 
   3   1  15      193.20      182.37      7.87 o 
   4   1  15      178.78      171.56      8.24 o 
   5   1  15      224.27      225.09     10.16 o 
   6   1  15       26.49       31.65      4.78 o 
  -7   2  15        1.91        5.94      2.14 o 
  -6   2  15        1.87        2.62      1.87 o 
  -5   2  15       93.68       92.55      4.76 o 
  -4   2  15      219.65      216.64      6.66 o 
  -3   2  15       12.00       10.03      3.05 o 
  -2   2  15      111.73      111.01      6.89 o 
  -1   2  15      826.40      832.86     17.71 o 
   0   2  15        2.17        1.14      2.08 o 
   1   2  15      181.82      179.72      8.16 o 
   2   2  15      121.31      104.77      4.12 o 
   4   2  15     1411.12     1336.12     22.01 o 
   5   2  15        0.40       -0.23      2.04 o 
   6   2  15       60.00       47.23      4.78 o 
   7   2  15       99.70       94.55      6.84 o 
  -6   3  15       56.26       48.09      3.72 o 
  -5   3  15      173.24      181.53      8.39 o 
  -4   3  15       95.01       95.09      4.49 o 
  -3   3  15        1.91        0.54      2.28 o 
  -2   3  15       45.74       35.57      4.30 o 
  -1   3  15      978.88      889.21     18.09 o 
   0   3  15       31.60       30.72      3.76 o 
   1   3  15        9.87        8.63      1.68 o 
   2   3  15      161.06      148.96      4.93 o 
   3   3  15      185.14      179.17      7.59 o 
   4   3  15      769.71      685.68     15.26 o 
   5   3  15       43.66       32.26      3.97 o 
   6   3  15      107.56       82.71      5.81 o 
   7   3  15       82.23       76.86      6.24 o 
  -6   4  15       13.54       12.32      3.64 o 
  -5   4  15      287.57      275.36      7.95 o 
  -4   4  15        0.71        1.15      1.56 o 
  -3   4  15       36.91       38.72      4.66 o 
  -2   4  15      208.43      234.82      9.94 o 
  -1   4  15      222.90      198.31      8.79 o 
   0   4  15      155.02      144.63      7.11 o 
   1   4  15        6.91        5.48      2.07 o 
   2   4  15       60.67       53.83      3.16 o 
   3   4  15      583.92      558.31     14.82 o 
   4   4  15        2.87       -0.53      2.38 o 
   5   4  15       21.96       19.01      3.30 o 
   6   4  15      211.45      186.28      8.63 o 
   7   4  15        0.07        0.32      2.31 o 
  -5   5  15       62.50       81.99      4.63 o 
  -4   5  15        3.13        2.81      2.50 o 
  -3   5  15        2.07        2.90      2.67 o 
  -2   5  15     1500.57     1447.54     24.59 o 
  -1   5  15      263.92      240.31      9.66 o 
   0   5  15      156.80      162.43      7.69 o 
   1   5  15       44.23       45.36      3.04 o 
   2   5  15      295.77      293.19      6.99 o 
   3   5  15      660.72      626.21     10.43 o 
   4   5  15        6.42        6.78      1.77 o 
   5   5  15        1.60        1.74      1.82 o 
   6   5  15      257.80      259.97     10.80 o 
   7   5  15       37.95       42.89      4.81 o 
  -4   6  15       17.06       17.59      3.77 o 
  -3   6  15       13.16       13.90      3.43 o 
  -2   6  15      206.23      226.44     10.07 o 
  -1   6  15      253.30      254.07      9.92 o 
   0   6  15       79.05       85.25      4.17 o 
   1   6  15        9.71       11.39      2.04 o 
   2   6  15      267.66      278.42      9.99 o 
   3   6  15       30.01       28.71      2.69 o 
   4   6  15      132.98      125.41      5.18 o 
   5   6  15        7.52        9.35      2.62 o 
   6   6  15       80.72       71.02      5.90 o 
   7   6  15      102.27       81.54      6.43 o 
  -3   7  15      140.93      131.37      8.15 o 
  -2   7  15       36.11       29.65      4.30 o 
   0   7  15       32.22       38.12      4.66 o 
   1   7  15        2.22        6.21      2.86 o 
   2   7  15      233.89      244.90     10.54 o 
   3   7  15       55.51       41.74      4.57 o 
   4   7  15       19.21       19.70      3.64 o 
   5   7  15      253.42      249.66     10.83 o 
   6   7  15        3.46        6.54      3.04 o 
   7   7  15        0.29       -0.73      2.22 o 
   0   8  15       51.09       47.91      5.09 o 
   1   8  15        2.63        4.53      2.65 o 
   2   8  15       86.43      102.49      7.11 o 
   3   8  15      109.27      117.22      7.68 o 
   4   8  15       18.06       24.21      4.01 o 
   5   8  15      244.85      231.84     10.62 o 
   6   8  15        5.53        5.14      2.76 o 
   0   9  15        4.37        5.12      3.23 o 
   1   9  15       15.81       18.98      3.78 o 
   2   9  15        5.51        5.31      3.01 o 
   3   9  15       26.25       27.16      4.44 o 
   4   9  15      142.35      163.62      9.77 o 
   5   9  15       50.97       53.34      5.99 o 
  -2  -4  16      100.62       95.75      6.94 o 
  -1  -4  16       53.73       50.27      5.28 o 
  -5  -3  16        2.98        3.02      3.10 o 
  -4  -3  16       16.73       17.51      3.79 o 
  -3  -3  16      168.72      190.02      9.67 o 
  -2  -3  16        0.99        0.16      2.18 o 
  -1  -3  16      148.86      151.31      8.43 o 
   0  -3  16       10.06       16.56      3.48 o 
   1  -3  16        0.10        0.45      2.21 o 
  -6  -2  16       12.47       19.96      2.93 o 
  -5  -2  16       70.65       68.40      6.32 o 
  -4  -2  16       52.56       46.10      5.13 o 
  -3  -2  16      202.71      210.31     10.04 o 
  -2  -2  16       31.86       35.27      4.39 o 
  -1  -2  16        9.76        4.86      2.38 o 
   0  -2  16      150.04      140.93      8.21 o 
   1  -2  16      138.83      131.40      7.82 o 
  -6  -1  16        2.87        1.72      2.00 o 
  -5  -1  16       15.23       23.43      4.01 o 
  -4  -1  16      184.42      177.92      9.35 o 
  -3  -1  16      101.01      110.55      7.43 o 
  -2  -1  16       38.15       30.65      3.99 o 
  -1  -1  16        8.73        7.81      2.61 o 
   0  -1  16      155.44      146.69      8.24 o 
   1  -1  16      592.44      576.61     15.94 o 
   4  -1  16      201.29      217.61     10.75 o 
  -6   0  16        0.29        0.87      1.93 o 
  -5   0  16       53.37       63.34      4.29 o 
  -4   0  16      370.19      378.98     13.52 o 
  -3   0  16       14.58       12.56      3.02 o 
  -2   0  16        0.34        0.03      2.21 o 
  -1   0  16      271.17      267.75     10.82 o 
   0   0  16        1.36        0.66      2.27 o 
   1   0  16      347.37      347.96     12.36 o 
   2   0  16        3.22       -2.80      2.70 o 
   3   0  16      136.85      132.94      7.54 o 
   4   0  16      524.76      579.56     16.20 o 
   5   0  16       22.32       21.12      4.53 o 
  -6   1  16       56.37       51.62      3.91 o 
  -5   1  16      129.07      122.09      5.50 o 
  -4   1  16      164.58      143.43      8.32 o 
  -3   1  16      153.21      127.83      7.72 o 
  -2   1  16       78.53       77.41      5.93 o 
  -1   1  16      268.87      224.42      9.60 o 
   0   1  16      649.69      643.95     16.19 o 
   1   1  16      127.77      123.18      7.27 o 
   2   1  16      176.29      180.19      9.08 o 
   3   1  16        8.54        9.91      2.79 o 
   4   1  16      371.00      385.01     12.79 o 
   5   1  16      107.32      101.11      7.24 o 
  -6   2  16        2.89        8.69      2.43 o 
  -5   2  16      115.24      113.73      8.03 o 
  -4   2  16        8.48        5.90      2.81 o 
  -3   2  16        0.82       -2.80      2.46 o 
  -2   2  16      491.36      476.85     14.44 o 
  -1   2  16        6.66        4.87      3.05 o 
   0   2  16      885.95      824.44     18.02 o 
   1   2  16       23.72       21.98      3.57 o 
   2   2  16       36.72       30.27      2.58 o 
   3   2  16      453.26      407.52     11.48 o 
   4   2  16      185.00      174.26      8.04 o 
   5   2  16       78.61       73.60      5.92 o 
   6   2  16        0.60       -1.83      2.10 o 
  -6   3  16       36.12       39.61      3.87 o 
  -5   3  16       53.31       45.59      5.26 o 
  -4   3  16        0.28        1.60      2.21 o 
  -3   3  16        2.42        0.82      2.40 o 
  -2   3  16      483.24      447.11     13.82 o 
  -1   3  16       50.19       52.70      4.88 o 
   0   3  16      149.23      153.88      7.74 o 
   1   3  16       22.78       21.68      3.47 o 
   2   3  16      256.10      252.22      9.29 o 
   3   3  16      179.06      158.99     13.48 o 
   4   3  16      211.96      164.59      7.58 o 
   5   3  16       11.39        5.88      2.42 o 
   6   3  16      134.43      124.98      7.84 o 
  -5   4  16        9.63       13.10      3.55 o 
  -4   4  16       61.41       74.53      6.49 o 
  -3   4  16        3.34        3.17      2.64 o 
  -2   4  16      132.63      117.94      7.47 o 
  -1   4  16      516.05      491.57     14.22 o 
   0   4  16        7.22        6.34      2.42 o 
   1   4  16       44.42       47.20      4.61 o 
   2   4  16      175.86      172.42      5.50 o 
   3   4  16        1.58        0.83      1.49 o 
   4   4  16      186.75      160.20      7.91 o 
   5   4  16       62.15       54.10      4.78 o 
   6   4  16       58.36       48.37      4.78 o 
  -5   5  16        3.14        4.06      3.03 o 
  -4   5  16       12.93       13.91      3.48 o 
  -3   5  16       78.85       79.57      6.63 o 
  -2   5  16        4.89       11.13      3.51 o 
  -1   5  16      490.06      490.51     13.97 o 
   0   5  16        5.93        9.10      2.87 o 
   1   5  16        2.42        4.24      1.82 o 
   2   5  16      184.36      171.65      5.52 o 
   3   5  16       10.09        7.85      1.89 o 
   4   5  16       31.86       39.23      3.04 o 
   5   5  16       90.85       89.48      6.07 o 
   6   5  16       16.04       21.16      3.83 o 
   7   5  16        5.51        2.23      2.36 o 
  -4   6  16        0.42        0.05      2.64 o 
  -3   6  16       48.01       44.19      4.99 o 
  -2   6  16      387.15      403.81     13.74 o 
  -1   6  16        7.10        6.27      2.95 o 
   0   6  16       74.74       88.84      6.15 o 
   1   6  16      126.23      121.97      4.93 o 
   2   6  16       58.19       63.48      3.65 o 
   3   6  16       22.88       24.37      2.55 o 
   4   6  16       10.18        6.05      1.88 o 
   5   6  16      105.71      116.67      5.03 o 
   6   6  16       27.89       26.04      3.95 o 
  -3   7  16        8.18        9.75      3.52 o 
  -2   7  16      204.41      212.13     10.07 o 
  -1   7  16      100.73      110.10      7.38 o 
   1   7  16      200.58      202.51      9.39 o 
   2   7  16        1.45        0.77      2.08 o 
   3   7  16       78.07       69.20      5.76 o 
   4   7  16       70.28       71.99      5.98 o 
   5   7  16       19.62       18.04      3.67 o 
   6   7  16       96.42       87.45      6.92 o 
   1   8  16       11.78       20.65      3.79 o 
   2   8  16       31.58       33.31      4.65 o 
   3   8  16       10.67        5.79      2.89 o 
   4   8  16       96.27      124.44      8.36 o 
   5   8  16       78.65       82.81      6.62 o 
   6   8  16       13.15       16.47      3.97 o 
   1   9  16       38.20       41.69      5.51 o 
   2   9  16        5.41        6.10      3.22 o 
   3   9  16       13.61        7.93      3.23 o 
   4   9  16       82.55       88.01      7.54 o 
  -3  -3  17        2.27        2.00      2.93 o 
  -2  -3  17       34.15       36.70      4.96 o 
  -1  -3  17        0.74        0.14      2.37 o 
  -4  -2  17      125.85      117.35      7.94 o 
  -3  -2  17       23.10       26.47      4.35 o 
  -2  -2  17       82.70       94.33      7.03 o 
  -1  -2  17       96.69       87.91      6.72 o 
   0  -2  17       40.48       43.05      5.08 o 
   1  -2  17      321.52      332.96     13.41 o 
  -5  -1  17        0.91        1.74      2.96 o 
  -4  -1  17        2.39        1.69      2.90 o 
  -3  -1  17       41.24       39.06      4.90 o 
  -2  -1  17        1.71        1.68      2.42 o 
  -1  -1  17       54.66       50.76      5.35 o 
   0  -1  17      497.92      498.55     15.39 o 
   1  -1  17       40.32       42.24      5.08 o 
   2  -1  17       23.01       17.52      4.03 o 
  -5   0  17       84.70       76.12      6.85 o 
  -4   0  17        5.31        6.23      2.84 o 
  -3   0  17        0.66        1.04      2.49 o 
  -2   0  17       16.18       17.81      3.58 o 
  -1   0  17        0.16       -2.28      2.21 o 
   0   0  17      653.95      669.12     17.67 o 
   1   0  17      116.87       93.64      6.98 o 
   2   0  17       52.84       55.44      5.87 o 
   4   0  17        1.94        6.81      3.20 o 
  -5   1  17       63.56       55.05      5.90 o 
  -4   1  17       22.78       28.28      4.48 o 
  -3   1  17       72.67       67.23      6.02 o 
  -2   1  17      139.48      121.74      7.61 o 
  -1   1  17      275.45      264.78     10.95 o 
   0   1  17      206.50      204.92      9.45 o 
   1   1  17        7.60        8.92      2.86 o 
   2   1  17      107.05      100.16      6.86 o 
   4   1  17       56.72       58.36      5.40 o 
  -5   2  17       13.85       13.73      3.61 o 
  -4   2  17       10.83       13.97      3.38 o 
  -3   2  17        4.54        6.42      2.95 o 
  -2   2  17        7.56        5.52      3.08 o 
  -1   2  17     1564.19     1497.05     26.14 o 
   0   2  17        1.53        5.24      2.78 o 
   1   2  17       27.29       28.01      4.20 o 
   2   2  17      180.20      165.37      8.60 o 
   3   2  17       15.58       13.81      2.21 o 
   4   2  17       19.47       22.77      3.89 o 
   5   2  17       21.64       18.39      3.81 o 
  -5   3  17        3.69        4.91      3.04 o 
  -4   3  17       12.38       21.77      4.28 o 
  -3   3  17        1.75        1.13      2.63 o 
  -2   3  17       54.81       54.84      5.37 o 
  -1   3  17      243.41      227.03      9.81 o 
   0   3  17       26.62       28.23      3.89 o 
   1   3  17        0.66        0.41      2.00 o 
   2   3  17      161.66      155.74      8.24 o 
   3   3  17       27.47       26.01      4.63 o 
   4   3  17      363.42      322.78     10.96 o 
   5   3  17       66.93       62.16      5.45 o 
  -5   4  17       49.85       40.63      5.57 o 
  -4   4  17       37.48       41.09      5.33 o 
  -3   4  17       23.70       29.87      4.53 o 
  -2   4  17      137.14      137.39      8.11 o 
  -1   4  17        3.17        6.91      2.65 o 
   0   4  17        0.40        1.31      2.08 o 
   1   4  17       25.19       30.71      4.08 o 
   2   4  17       15.80       16.59      3.42 o 
   3   4  17      146.15      152.09     10.39 o 
   4   4  17        9.79        8.11      2.01 o 
   5   4  17       87.24       69.74      5.67 o 
   6   4  17      167.51      145.89      8.33 o 
  -4   5  17        0.14        3.69      2.88 o 
  -3   5  17       10.55       10.48      3.39 o 
  -2   5  17      211.52      214.58      9.93 o 
  -1   5  17        0.61       -0.55      2.49 o 
   0   5  17        1.35       -0.14      2.19 o 
   1   5  17       92.93       84.92      5.93 o 
   2   5  17        2.71        2.57      1.56 o 
   3   5  17      332.17      295.40     13.61 o 
   4   5  17       37.63       39.90      3.08 o 
   5   5  17        2.98        4.60      2.40 o 
   6   5  17       82.47       79.12      6.61 o 
  -3   6  17       22.67       29.09      4.60 o 
  -2   6  17       28.13       33.58      4.74 o 
  -1   6  17       78.87       78.10      6.43 o 
   0   6  17        3.86        3.94      2.81 o 
   1   6  17       76.99       88.70      6.15 o 
   2   6  17       16.50       20.25      2.45 o 
   3   6  17      102.29       93.46      4.47 o 
   4   6  17        7.26       12.92      2.13 o 
   5   6  17       50.28       53.41      3.82 o 
   6   6  17       34.92       33.46      4.65 o 
  -2   7  17       36.77       45.22      5.37 o 
  -1   7  17        5.72       -2.33      3.04 o 
   2   7  17       99.48       99.51      7.18 o 
   3   7  17       10.74       10.85      3.01 o 
   4   7  17        0.57       -0.54      2.14 o 
   5   7  17       40.25       50.34      5.29 o 
   2   8  17        0.37        3.34      2.61 o 
   3   8  17       55.61       58.85      5.92 o 
   4   8  17       41.55       56.26      5.86 o 
  -2  -2  18        2.92        2.11      3.14 o 
  -1  -2  18        0.13        0.18      3.01 o 
  -4  -1  18       31.09       29.97      4.82 o 
  -3  -1  18       82.77       80.19      7.13 o 
  -2  -1  18        5.36        4.87      3.35 o 
  -1  -1  18      124.97      117.89      8.08 o 
   0  -1  18       34.08       43.42      5.49 o 
   1  -1  18      107.89      120.51      8.43 o 
  -4   0  18       91.12       94.97      7.50 o 
  -3   0  18       15.92       16.54      3.68 o 
  -2   0  18        1.74        1.41      2.92 o 
  -1   0  18      282.70      270.09     11.50 o 
   0   0  18        6.52        7.65      2.96 o 
   1   0  18      115.48      107.90      7.75 o 
   2   0  18       82.21       76.70      6.58 o 
  -4   1  18       91.66       98.72      7.55 o 
  -3   1  18       10.39        8.45      3.23 o 
  -2   1  18       10.68        8.77      3.07 o 
  -1   1  18      125.80      139.69      8.47 o 
   0   1  18       62.24       52.12      5.33 o 
   1   1  18      225.90      216.35     10.29 o 
   2   1  18        0.40        3.10      2.81 o 
   3   1  18      395.49      429.91     15.55 o 
  -4   2  18       36.75       37.69      4.94 o 
  -3   2  18        0.72        1.28      2.70 o 
  -2   2  18      158.66      151.27      8.89 o 
  -1   2  18       63.11       50.14      5.35 o 
   0   2  18       35.91       38.68      4.80 o 
   1   2  18       11.57        7.89      3.05 o 
   2   2  18        0.17        1.53      2.67 o 
   3   2  18      189.15      235.87     11.18 o 
   4   2  18       36.68       35.01      4.40 o 
  -4   3  18        2.81        1.85      2.73 o 
  -3   3  18        4.54        3.95      3.23 o 
  -2   3  18      321.25      319.76     12.54 o 
  -1   3  18       10.66        9.79      3.02 o 
   0   3  18        1.84        3.94      2.71 o 
   1   3  18       56.70       49.46      5.16 o 
   2   3  18       81.10       80.50      6.35 o 
   3   3  18      318.10      312.27     12.02 o 
   4   3  18        4.76        6.77      3.26 o 
  -4   4  18        2.51        4.94      2.96 o 
  -3   4  18        0.18        1.38      2.48 o 
  -2   4  18       87.38       94.20      7.16 o 
  -1   4  18        0.30        1.20      2.48 o 
   0   4  18       14.93       16.37      3.40 o 
   1   4  18        9.27       10.81      3.31 o 
   2   4  18      210.11      219.47      9.91 o 
   3   4  18       65.06       54.79      7.26 o 
   4   4  18       36.09       33.39      3.17 o 
   5   4  18       98.58       96.90      6.83 o 
  -3   5  18       43.61       36.79      4.96 o 
  -2   5  18       37.26       43.79      5.27 o 
  -1   5  18        5.22        8.61      2.96 o 
   0   5  18       20.76       21.46      3.61 o 
   1   5  18        2.50        1.99      2.19 o 
   2   5  18      153.10      152.46      7.98 o 
   3   5  18        3.23        4.78      1.75 o 
   4   5  18        3.44        3.95      1.77 o 
   5   5  18      111.08      120.07      5.49 o 
  -2   6  18       10.29       15.92      4.09 o 
  -1   6  18       51.58       52.56      5.52 o 
   0   6  18       32.70       33.77      4.41 o 
   1   6  18       44.59       42.09      4.48 o 
   2   6  18      101.63       99.37      6.52 o 
   3   6  18        2.97        3.48      1.60 o 
   4   6  18       39.70       42.47      3.37 o 
   5   6  18       42.29       45.97      3.54 o 
  -1   7  18        1.93       -2.20      3.41 o 
   0   7  18       97.33      111.42      7.66 o 
   3   7  18        2.20        0.26      2.02 o 
   4   7  18      114.24      126.16      8.33 o 
  -2   0  19       20.04       24.67      4.32 o 
  -1   0  19       37.21       41.61      5.31 o 
   0   0  19      101.39      111.22      7.96 o 
   1   0  19        3.34        7.03      3.21 o 
  -3   1  19        0.92        2.29      3.03 o 
  -2   1  19       26.61       25.97      4.46 o 
  -1   1  19        5.00        5.31      3.19 o 
   0   1  19       76.84       85.19      7.09 o 
   1   1  19       48.19       39.42      5.36 o 
   2   1  19       17.51       11.37      3.67 o 
  -3   2  19        9.99       11.48      3.55 o 
  -2   2  19       86.80       92.48      7.51 o 
  -1   2  19       57.17       63.09      6.10 o 
   0   2  19       68.12       73.49      6.52 o 
   1   2  19       17.20       17.58      4.17 o 
   2   2  19      333.32      326.82     13.12 o 
   3   2  19        4.75        8.18      3.52 o 
  -3   3  19        8.66        5.85      3.43 o 
  -2   3  19       23.96       21.53      4.37 o 
  -1   3  19      370.98      374.65     13.76 o 
   0   3  19        0.53        2.21      2.48 o 
   1   3  19        1.38        0.01      2.90 o 
   2   3  19      263.64      260.96     11.37 o 
   3   3  19        5.57        6.01      3.57 o 
  -3   4  19       31.93       33.61      4.85 o 
  -2   4  19        0.83        1.93      3.15 o 
  -1   4  19       18.08       20.80      4.08 o 
   0   4  19       35.80       41.75      5.02 o 
   1   4  19      144.45      142.50      8.50 o 
   2   4  19       71.70       69.58      6.01 o 
   3   4  19       24.04       21.16      3.91 o 
  -2   5  19       52.49       57.12      5.90 o 
  -1   5  19        1.63        3.78      2.74 o 
   0   5  19       24.18       24.73      3.95 o 
   1   5  19       59.24       55.04      5.37 o 
   2   5  19        3.85        8.95      3.20 o 
   3   5  19        8.81        8.09      3.20 o 
  -1   6  19       17.56       23.58      4.41 o 
   0   6  19       16.69       19.81      3.83 o 
   1   6  19       51.82       68.56      5.83 o 
   2   6  19        0.83        3.02      2.47 o 
   3   6  19       14.51       14.43      3.48 o 
   0   2  20        6.91        9.27      3.58 o 
  -1   3  20       37.00       23.71      4.34 o 
   0   3  20       32.77       28.12      4.68 o 
   1   3  20      105.91      116.43      8.32 o 
   0   4  20        0.01       -0.02      2.56 o 
   1   4  20      182.12      179.78      9.63 o 
                                                 
